# Supplementary material for: Systematic benchmark of state-of-the-art variant calling pipelines identifies major factors affecting accuracy of coding sequence variant discovery
Source: BMC Genomics. 2022 Feb 22;23:155. doi: 10.1186/s12864-022-08365-3 (PMC8862519; doi:10.1186/s12864-022-08365-3)
Supplement: Supplementary file 2 — Additional file 2: Supplementary Table S1. [file 12864_2022_8365_MOESM2_ESM.xlsx]

## Sheet: main_pipeline_stats
Sample	Experiment Type	Aligner	Variant caller	Variant type	F1 Score	Precision	Recall
HG001	EXOME	BT-LOC	CL	INDEL	0.952959	0.951743	0.954178
HG001	EXOME	BT-LOC	CL	SNP	0.982134	0.985919	0.978377
HG001	EXOME	BT-LOC	DV	INDEL	0.973721	1	0.948787
HG001	EXOME	BT-LOC	DV	SNP	0.980518	0.997835	0.963792
HG001	EXOME	BT-LOC	FB	INDEL	0.914286	0.972644	0.862534
HG001	EXOME	BT-LOC	FB	SNP	0.961215	0.996551	0.928298
HG001	EXOME	BT-LOC	G1	INDEL	0.832978	0.789598	0.881402
HG001	EXOME	BT-LOC	G1	SNP	0.945654	0.945161	0.946147
HG001	EXOME	BT-LOC	G2	INDEL	0.804598	0.792839	0.816712
HG001	EXOME	BT-LOC	G2	SNP	0.709008	0.929405	0.573104
HG001	EXOME	BT-LOC	GH	INDEL	0.912553	0.883663	0.943396
HG001	EXOME	BT-LOC	GH	SNP	0.929747	0.996153	0.871641
HG001	EXOME	BT-LOC	OF	INDEL	0.898088	0.993485	0.819407
HG001	EXOME	BT-LOC	OF	SNP	0.88388	0.998523	0.79285
HG001	EXOME	BT-LOC	OS	INDEL	0.983803	0.992	0.975741
HG001	EXOME	BT-LOC	OS	SNP	0.993787	0.996308	0.99128
HG001	EXOME	BT-LOC	ST	INDEL	0.919335	0.903896	0.93531
HG001	EXOME	BT-LOC	ST	SNP	0.971266	0.988127	0.95497
HG001	EXOME	BT-E2E	CL	INDEL	0.963405	0.970027	0.956873
HG001	EXOME	BT-E2E	CL	SNP	0.986916	0.991052	0.982814
HG001	EXOME	BT-E2E	DV	INDEL	0.962456	0.994269	0.932615
HG001	EXOME	BT-E2E	DV	SNP	0.983384	0.998371	0.968841
HG001	EXOME	BT-E2E	FB	INDEL	0.914616	0.9875	0.851752
HG001	EXOME	BT-E2E	FB	SNP	0.970106	0.999405	0.942475
HG001	EXOME	BT-E2E	G1	INDEL	0.918663	0.962428	0.878706
HG001	EXOME	BT-E2E	G1	SNP	0.980466	0.997782	0.963741
HG001	EXOME	BT-E2E	G2	INDEL	0.88859	0.963077	0.824798
HG001	EXOME	BT-E2E	G2	SNP	0.766359	0.997953	0.62201
HG001	EXOME	BT-E2E	GH	INDEL	0.96327	0.978202	0.948787
HG001	EXOME	BT-E2E	GH	SNP	0.951008	0.999775	0.906778
HG001	EXOME	BT-E2E	OF	INDEL	0.903832	0.984227	0.83558
HG001	EXOME	BT-E2E	OF	SNP	0.899734	0.997579	0.819369
HG001	EXOME	BT-E2E	OS	INDEL	0.974189	0.986413	0.962264
HG001	EXOME	BT-E2E	OS	SNP	0.991965	0.998759	0.985262
HG001	EXOME	BT-E2E	ST	INDEL	0.94685	0.958678	0.93531
HG001	EXOME	BT-E2E	ST	SNP	0.984506	0.997227	0.972105
HG001	EXOME	BW	CL	INDEL	0.978527	0.975936	0.981132
HG001	EXOME	BW	CL	SNP	0.991785	0.989244	0.994339
HG001	EXOME	BW	DV	INDEL	0.990535	0.99458	0.986523
HG001	EXOME	BW	DV	SNP	0.99604	0.997952	0.994135
HG001	EXOME	BW	FB	INDEL	0.944904	0.966197	0.924528
HG001	EXOME	BW	FB	SNP	0.988326	0.992289	0.984395
HG001	EXOME	BW	G1	INDEL	0.932621	0.958217	0.908356
HG001	EXOME	BW	G1	SNP	0.984422	0.985778	0.983069
HG001	EXOME	BW	G2	INDEL	0.890888	0.957576	0.832884
HG001	EXOME	BW	G2	SNP	0.742198	0.991302	0.593146
HG001	EXOME	BW	GH	INDEL	0.966902	0.960836	0.973046
HG001	EXOME	BW	GH	SNP	0.984804	0.989594	0.98006
HG001	EXOME	BW	OF	INDEL	0.961041	0.994318	0.929919
HG001	EXOME	BW	OF	SNP	0.936674	0.997866	0.882554
HG001	EXOME	BW	OS	INDEL	0.986478	0.994652	0.978437
HG001	EXOME	BW	OS	SNP	0.994616	0.995148	0.994084
HG001	EXOME	BW	ST	INDEL	0.975635	0.980978	0.97035
HG001	EXOME	BW	ST	SNP	0.992614	0.991453	0.993778
HG001	EXOME	IS	CL	INDEL	0.935537	0.898515	0.975741
HG001	EXOME	IS	CL	SNP	0.989554	0.983966	0.995206
HG001	EXOME	IS	DV	INDEL	0.983802	0.986486	0.981132
HG001	EXOME	IS	DV	SNP	0.995535	0.99617	0.9949
HG001	EXOME	IS	FB	INDEL	0.964481	0.977839	0.951482
HG001	EXOME	IS	FB	SNP	0.987466	0.990608	0.984344
HG001	EXOME	IS	G1	INDEL	0.914545	0.915344	0.913747
HG001	EXOME	IS	G1	SNP	0.98424	0.984186	0.984293
HG001	EXOME	IS	G2	INDEL	0.88069	0.914773	0.849057
HG001	EXOME	IS	G2	SNP	0.748595	0.990756	0.601561
HG001	EXOME	IS	GH	INDEL	0.959471	0.943734	0.975741
HG001	EXOME	IS	GH	SNP	0.986191	0.988919	0.983477
HG001	EXOME	IS	OF	INDEL	0.958786	0.983471	0.93531
HG001	EXOME	IS	OF	SNP	0.974039	0.995103	0.953848
HG001	EXOME	IS	OS	INDEL	0.981294	0.984169	0.978437
HG001	EXOME	IS	OS	SNP	0.993901	0.994382	0.993421
HG001	EXOME	IS	ST	INDEL	0.94484	0.923077	0.967655
HG001	EXOME	IS	ST	SNP	0.994185	0.994388	0.993982
HG001	EXOME	NO	CL	INDEL	0.979898	0.978667	0.981132
HG001	EXOME	NO	CL	SNP	0.991704	0.989488	0.993931
HG001	EXOME	NO	DV	INDEL	0.99055	0.994609	0.986523
HG001	EXOME	NO	DV	SNP	0.995837	0.997238	0.994441
HG001	EXOME	NO	FB	INDEL	0.958791	0.977591	0.940701
HG001	EXOME	NO	FB	SNP	0.988523	0.993205	0.983885
HG001	EXOME	NO	G1	INDEL	0.931572	0.953039	0.911051
HG001	EXOME	NO	G1	SNP	0.987819	0.987012	0.988628
HG001	EXOME	NO	G2	INDEL	0.891567	0.952096	0.838275
HG001	EXOME	NO	G2	SNP	0.752809	0.992814	0.606252
HG001	EXOME	NO	GH	INDEL	0.969449	0.965879	0.973046
HG001	EXOME	NO	GH	SNP	0.986617	0.989984	0.983273
HG001	EXOME	NO	OF	INDEL	0.954141	0.988796	0.921833
HG001	EXOME	NO	OF	SNP	0.934731	0.997568	0.879341
HG001	EXOME	NO	OS	INDEL	0.985193	0.992042	0.978437
HG001	EXOME	NO	OS	SNP	0.994615	0.995197	0.994033
HG001	EXOME	NO	ST	INDEL	0.978279	0.986339	0.97035
HG001	EXOME	NO	ST	SNP	0.992533	0.992002	0.993064
HG001	GENOME	BT-LOC	CL	INDEL	0.467327	0.314947	0.905371
HG001	GENOME	BT-LOC	CL	SNP	0.648647	0.496751	0.934351
HG001	GENOME	BT-LOC	DV	INDEL	0.980817	0.982097	0.97954
HG001	GENOME	BT-LOC	DV	SNP	0.983938	0.99164	0.976354
HG001	GENOME	BT-LOC	FB	INDEL	0.859599	0.977199	0.767263
HG001	GENOME	BT-LOC	FB	SNP	0.922978	0.995211	0.860521
HG001	GENOME	BT-LOC	G1	INDEL	0.892431	0.850575	0.938619
HG001	GENOME	BT-LOC	G1	SNP	0.901339	0.861845	0.944627
HG001	GENOME	BT-LOC	G2	INDEL	0.822627	0.723077	0.953964
HG001	GENOME	BT-LOC	G2	SNP	0.89282	0.84604	0.945076
HG001	GENOME	BT-LOC	GH	INDEL	0.690172	0.545723	0.938619
HG001	GENOME	BT-LOC	GH	SNP	0.920568	0.989954	0.860271
HG001	GENOME	BT-LOC	OF	INDEL	0.985902	0.992347	0.97954
HG001	GENOME	BT-LOC	OF	SNP	0.986002	0.995323	0.976853
HG001	GENOME	BT-LOC	OS	INDEL	0.977991	0.992188	0.964194
HG001	GENOME	BT-LOC	OS	SNP	0.97608	0.996208	0.956749
HG001	GENOME	BT-LOC	ST	INDEL	0.721863	0.732283	0.711735
HG001	GENOME	BT-LOC	ST	SNP	0.806238	0.964762	0.692457
HG001	GENOME	BT-E2E	CL	INDEL	0.666667	0.531108	0.895141
HG001	GENOME	BT-E2E	CL	SNP	0.807999	0.707215	0.942283
HG001	GENOME	BT-E2E	DV	INDEL	0.988397	0.997416	0.97954
HG001	GENOME	BT-E2E	DV	SNP	0.989275	0.996206	0.98244
HG001	GENOME	BT-E2E	FB	INDEL	0.865801	0.993377	0.767263
HG001	GENOME	BT-E2E	FB	SNP	0.941751	0.999384	0.890402
HG001	GENOME	BT-E2E	G1	INDEL	0.971462	0.986877	0.956522
HG001	GENOME	BT-E2E	G1	SNP	0.980055	0.994759	0.965779
HG001	GENOME	BT-E2E	G2	INDEL	0.9742	0.984416	0.964194
HG001	GENOME	BT-E2E	G2	SNP	0.980493	0.994763	0.966627
HG001	GENOME	BT-E2E	GH	INDEL	0.961129	0.97644	0.946292
HG001	GENOME	BT-E2E	GH	SNP	0.934219	0.999318	0.877083
HG001	GENOME	BT-E2E	OF	INDEL	0.987047	1	0.974425
HG001	GENOME	BT-E2E	OF	SNP	0.988721	0.998068	0.979547
HG001	GENOME	BT-E2E	OS	INDEL	0.979112	1	0.959079
HG001	GENOME	BT-E2E	OS	SNP	0.977591	0.998491	0.957548
HG001	GENOME	BT-E2E	ST	INDEL	0.819383	0.965398	0.711735
HG001	GENOME	BT-E2E	ST	SNP	0.819157	0.985344	0.700938
HG001	GENOME	BW	CL	INDEL	0.98601	0.982278	0.98977
HG001	GENOME	BW	CL	SNP	0.9893	0.982485	0.996209
HG001	GENOME	BW	DV	INDEL	0.994875	0.997436	0.992327
HG001	GENOME	BW	DV	SNP	0.99576	0.995611	0.995909
HG001	GENOME	BW	FB	INDEL	0.917808	0.988201	0.856777
HG001	GENOME	BW	FB	SNP	0.973329	0.992533	0.954854
HG001	GENOME	BW	G1	INDEL	0.978943	0.963504	0.994885
HG001	GENOME	BW	G1	SNP	0.992025	0.991035	0.993016
HG001	GENOME	BW	G2	INDEL	0.9813	0.970516	0.992327
HG001	GENOME	BW	G2	SNP	0.991077	0.987369	0.994812
HG001	GENOME	BW	GH	INDEL	0.956099	0.926887	0.987212
HG001	GENOME	BW	GH	SNP	0.980948	0.983156	0.978749
HG001	GENOME	BW	OF	INDEL	0.988762	0.985222	0.992327
HG001	GENOME	BW	OF	SNP	0.994439	0.993917	0.994962
HG001	GENOME	BW	OS	INDEL	0.982166	0.987406	0.976982
HG001	GENOME	BW	OS	SNP	0.985398	0.992806	0.9781
HG001	GENOME	BW	ST	INDEL	0.984632	0.987179	0.982097
HG001	GENOME	BW	ST	SNP	0.993306	0.994747	0.991869
HG001	GENOME	IS	CL	INDEL	0.9873	0.982323	0.992327
HG001	GENOME	IS	CL	SNP	0.988045	0.980498	0.99571
HG001	GENOME	IS	DV	INDEL	0.991073	0.989822	0.992327
HG001	GENOME	IS	DV	SNP	0.993874	0.992341	0.995411
HG001	GENOME	IS	FB	INDEL	0.894737	0.975831	0.826087
HG001	GENOME	IS	FB	SNP	0.972731	0.990486	0.955602
HG001	GENOME	IS	G1	INDEL	0.976529	0.958838	0.994885
HG001	GENOME	IS	G1	SNP	0.990808	0.986591	0.995061
HG001	GENOME	IS	G2	INDEL	0.980154	0.965854	0.994885
HG001	GENOME	IS	G2	SNP	0.990413	0.985906	0.994962
HG001	GENOME	IS	GH	INDEL	0.971461	0.956204	0.987212
HG001	GENOME	IS	GH	SNP	0.983526	0.984063	0.982989
HG001	GENOME	IS	OF	INDEL	0.985183	0.975669	0.994885
HG001	GENOME	IS	OF	SNP	0.991714	0.988932	0.994513
HG001	GENOME	IS	OS	INDEL	0.978489	0.98	0.976982
HG001	GENOME	IS	OS	SNP	0.98408	0.990594	0.977651
HG001	GENOME	IS	ST	INDEL	0.988424	0.994832	0.982097
HG001	GENOME	IS	ST	SNP	0.992988	0.99341	0.992567
HG001	GENOME	NO	CL	INDEL	0.984759	0.979798	0.98977
HG001	GENOME	NO	CL	SNP	0.990254	0.984613	0.995959
HG001	GENOME	NO	DV	INDEL	0.994875	0.997436	0.992327
HG001	GENOME	NO	DV	SNP	0.995512	0.995115	0.995909
HG001	GENOME	NO	FB	INDEL	0.933873	0.988571	0.88491
HG001	GENOME	NO	FB	SNP	0.972579	0.994165	0.951911
HG001	GENOME	NO	G1	INDEL	0.9813	0.970516	0.992327
HG001	GENOME	NO	G1	SNP	0.991736	0.989468	0.994014
HG001	GENOME	NO	G2	INDEL	0.987433	0.982587	0.992327
HG001	GENOME	NO	G2	SNP	0.991892	0.988743	0.995061
HG001	GENOME	NO	GH	INDEL	0.972573	0.960784	0.984655
HG001	GENOME	NO	GH	SNP	0.9839	0.984462	0.983338
HG001	GENOME	NO	OF	INDEL	0.988798	0.985294	0.992327
HG001	GENOME	NO	OF	SNP	0.991911	0.989273	0.994563
HG001	GENOME	NO	OS	INDEL	0.980975	0.985	0.976982
HG001	GENOME	NO	OS	SNP	0.984666	0.990552	0.978849
HG001	GENOME	NO	ST	INDEL	0.988457	0.992288	0.984655
HG001	GENOME	NO	ST	SNP	0.991347	0.991075	0.991619
HG002	EXOME	BT-LOC	CL	INDEL	0.945812	0.960563	0.931507
HG002	EXOME	BT-LOC	CL	SNP	0.983859	0.991103	0.97672
HG002	EXOME	BT-LOC	DV	INDEL	0.966418	0.988604	0.945205
HG002	EXOME	BT-LOC	DV	SNP	0.983217	0.998597	0.968304
HG002	EXOME	BT-LOC	FB	INDEL	0.884273	0.964401	0.816438
HG002	EXOME	BT-LOC	FB	SNP	0.96259	0.997191	0.93031
HG002	EXOME	BT-LOC	G1	INDEL	0.886824	0.875325	0.89863
HG002	EXOME	BT-LOC	G1	SNP	0.952792	0.972587	0.933787
HG002	EXOME	BT-LOC	G2	INDEL	0.83286	0.86533	0.80274
HG002	EXOME	BT-LOC	G2	SNP	0.667754	0.962305	0.511262
HG002	EXOME	BT-LOC	GH	INDEL	0.941406	0.929688	0.953425
HG002	EXOME	BT-LOC	GH	SNP	0.932546	0.996388	0.876392
HG002	EXOME	BT-LOC	OF	INDEL	0.913968	0.996815	0.843836
HG002	EXOME	BT-LOC	OF	SNP	0.908701	0.999456	0.833056
HG002	EXOME	BT-LOC	OS	INDEL	0.98643	0.986559	0.986301
HG002	EXOME	BT-LOC	OS	SNP	0.992553	0.994334	0.990779
HG002	EXOME	BT-LOC	ST	INDEL	0.954129	0.97191	0.936986
HG002	EXOME	BT-LOC	ST	SNP	0.974329	0.99304	0.956311
HG002	EXOME	BT-E2E	CL	INDEL	0.954145	0.969014	0.939726
HG002	EXOME	BT-E2E	CL	SNP	0.987349	0.995594	0.979239
HG002	EXOME	BT-E2E	DV	INDEL	0.955919	0.994118	0.920548
HG002	EXOME	BT-E2E	DV	SNP	0.985084	0.998809	0.971731
HG002	EXOME	BT-E2E	FB	INDEL	0.887556	0.980132	0.810959
HG002	EXOME	BT-E2E	FB	SNP	0.972214	1	0.945931
HG002	EXOME	BT-E2E	G1	INDEL	0.931288	0.979412	0.887671
HG002	EXOME	BT-E2E	G1	SNP	0.972046	0.998352	0.94709
HG002	EXOME	BT-E2E	G2	INDEL	0.878106	0.977199	0.79726
HG002	EXOME	BT-E2E	G2	SNP	0.693739	0.998295	0.53157
HG002	EXOME	BT-E2E	GH	INDEL	0.978068	0.986413	0.969863
HG002	EXOME	BT-E2E	GH	SNP	0.953295	1	0.910758
HG002	EXOME	BT-E2E	OF	INDEL	0.91369	1	0.841096
HG002	EXOME	BT-E2E	OF	SNP	0.918745	0.999467	0.850088
HG002	EXOME	BT-E2E	OS	INDEL	0.987582	0.997268	0.978082
HG002	EXOME	BT-E2E	OS	SNP	0.992371	0.998265	0.986546
HG002	EXOME	BT-E2E	ST	INDEL	0.967894	0.988701	0.947945
HG002	EXOME	BT-E2E	ST	SNP	0.985236	0.999016	0.971832
HG002	EXOME	BW	CL	INDEL	0.975484	0.9729	0.978082
HG002	EXOME	BW	CL	SNP	0.992267	0.992042	0.992492
HG002	EXOME	BW	DV	INDEL	0.993182	0.991848	0.994521
HG002	EXOME	BW	DV	SNP	0.99735	0.998938	0.995767
HG002	EXOME	BW	FB	INDEL	0.943407	0.976676	0.912329
HG002	EXOME	BW	FB	SNP	0.986918	0.991105	0.982766
HG002	EXOME	BW	G1	INDEL	0.94113	0.950954	0.931507
HG002	EXOME	BW	G1	SNP	0.980749	0.987179	0.974402
HG002	EXOME	BW	G2	INDEL	0.878838	0.959119	0.810959
HG002	EXOME	BW	G2	SNP	0.689832	0.990651	0.529151
HG002	EXOME	BW	GH	INDEL	0.974937	0.958656	0.991781
HG002	EXOME	BW	GH	SNP	0.984963	0.989468	0.980499
HG002	EXOME	BW	OF	INDEL	0.964659	0.997118	0.934247
HG002	EXOME	BW	OF	SNP	0.949881	0.998999	0.905367
HG002	EXOME	BW	OS	INDEL	0.983761	0.981233	0.986301
HG002	EXOME	BW	OS	SNP	0.991816	0.991091	0.992542
HG002	EXOME	BW	ST	INDEL	0.982257	0.983696	0.980822
HG002	EXOME	BW	ST	SNP	0.991989	0.991739	0.99224
HG002	EXOME	IS	CL	INDEL	0.949271	0.90796	0.994521
HG002	EXOME	IS	CL	SNP	0.992161	0.989426	0.994911
HG002	EXOME	IS	DV	INDEL	0.989108	0.98645	0.991781
HG002	EXOME	IS	DV	SNP	0.996622	0.997025	0.996221
HG002	EXOME	IS	FB	INDEL	0.963734	0.983003	0.945205
HG002	EXOME	IS	FB	SNP	0.98559	0.988889	0.982313
HG002	EXOME	IS	G1	INDEL	0.934617	0.940541	0.928767
HG002	EXOME	IS	G1	SNP	0.980629	0.984058	0.977223
HG002	EXOME	IS	G2	INDEL	0.887459	0.956923	0.827397
HG002	EXOME	IS	G2	SNP	0.699231	0.990841	0.540237
HG002	EXOME	IS	GH	INDEL	0.971109	0.951282	0.991781
HG002	EXOME	IS	GH	SNP	0.985437	0.986903	0.983976
HG002	EXOME	IS	OF	INDEL	0.973592	0.991667	0.956164
HG002	EXOME	IS	OF	SNP	0.966678	0.996574	0.938524
HG002	EXOME	IS	OS	INDEL	0.981283	0.976316	0.986301
HG002	EXOME	IS	OS	SNP	0.992546	0.991694	0.993399
HG002	EXOME	IS	ST	INDEL	0.973016	0.965333	0.980822
HG002	EXOME	IS	ST	SNP	0.993429	0.992604	0.994255
HG002	EXOME	NO	CL	INDEL	0.977021	0.967914	0.986301
HG002	EXOME	NO	CL	SNP	0.992087	0.992238	0.991938
HG002	EXOME	NO	DV	INDEL	0.991862	0.989218	0.994521
HG002	EXOME	NO	DV	SNP	0.996593	0.99823	0.994961
HG002	EXOME	NO	FB	INDEL	0.952451	0.974359	0.931507
HG002	EXOME	NO	FB	SNP	0.987453	0.991414	0.983522
HG002	EXOME	NO	G1	INDEL	0.942208	0.956044	0.928767
HG002	EXOME	NO	G1	SNP	0.984499	0.986238	0.982766
HG002	EXOME	NO	G2	INDEL	0.885074	0.9625	0.819178
HG002	EXOME	NO	G2	SNP	0.698591	0.991834	0.539179
HG002	EXOME	NO	GH	INDEL	0.974937	0.958656	0.991781
HG002	EXOME	NO	GH	SNP	0.986155	0.988649	0.983673
HG002	EXOME	NO	OF	INDEL	0.959206	0.988604	0.931507
HG002	EXOME	NO	OF	SNP	0.950631	0.998391	0.907231
HG002	EXOME	NO	OS	INDEL	0.98394	0.978892	0.989041
HG002	EXOME	NO	OS	SNP	0.992948	0.992147	0.993752
HG002	EXOME	NO	ST	INDEL	0.98232	0.981081	0.983562
HG002	EXOME	NO	ST	SNP	0.99249	0.99259	0.992391
HG002	GENOME	BT-LOC	CL	INDEL	0.337149	0.210663	0.84375
HG002	GENOME	BT-LOC	CL	SNP	0.553784	0.400176	0.898785
HG002	GENOME	BT-LOC	DV	INDEL	0.976581	0.981865	0.971354
HG002	GENOME	BT-LOC	DV	SNP	0.984514	0.98967	0.979411
HG002	GENOME	BT-LOC	FB	INDEL	0.833828	0.968966	0.731771
HG002	GENOME	BT-LOC	FB	SNP	0.928665	0.994587	0.870939
HG002	GENOME	BT-LOC	G1	INDEL	0.865898	0.796943	0.947917
HG002	GENOME	BT-LOC	G1	SNP	0.896856	0.849987	0.949195
HG002	GENOME	BT-LOC	G2	INDEL	0.757945	0.627986	0.955729
HG002	GENOME	BT-LOC	G2	SNP	0.887858	0.833738	0.949491
HG002	GENOME	BT-LOC	GH	INDEL	0.655759	0.503477	0.940104
HG002	GENOME	BT-LOC	GH	SNP	0.923247	0.991443	0.863829
HG002	GENOME	BT-LOC	OF	INDEL	0.980592	0.984655	0.976562
HG002	GENOME	BT-LOC	OF	SNP	0.988817	0.995396	0.982324
HG002	GENOME	BT-LOC	OS	INDEL	0.973751	0.986911	0.960938
HG002	GENOME	BT-LOC	OS	SNP	0.980363	0.994865	0.966278
HG002	GENOME	BT-LOC	ST	INDEL	0.574233	0.542923	0.609375
HG002	GENOME	BT-LOC	ST	SNP	0.696275	0.942973	0.551891
HG002	GENOME	BT-E2E	CL	INDEL	0.601272	0.461646	0.861979
HG002	GENOME	BT-E2E	CL	SNP	0.754619	0.645885	0.907376
HG002	GENOME	BT-E2E	DV	INDEL	0.98162	0.992105	0.971354
HG002	GENOME	BT-E2E	DV	SNP	0.99091	0.996901	0.984991
HG002	GENOME	BT-E2E	FB	INDEL	0.87373	0.986885	0.783854
HG002	GENOME	BT-E2E	FB	SNP	0.94637	0.999396	0.898687
HG002	GENOME	BT-E2E	G1	INDEL	0.973614	0.98939	0.958333
HG002	GENOME	BT-E2E	G1	SNP	0.981678	0.995481	0.968253
HG002	GENOME	BT-E2E	G2	INDEL	0.976401	0.986877	0.966146
HG002	GENOME	BT-E2E	G2	SNP	0.981633	0.995179	0.968451
HG002	GENOME	BT-E2E	GH	INDEL	0.969769	0.981481	0.958333
HG002	GENOME	BT-E2E	GH	SNP	0.937716	0.999553	0.883085
HG002	GENOME	BT-E2E	OF	INDEL	0.987052	0.989744	0.984375
HG002	GENOME	BT-E2E	OF	SNP	0.989893	0.998292	0.981633
HG002	GENOME	BT-E2E	OS	INDEL	0.973568	0.992084	0.955729
HG002	GENOME	BT-E2E	OS	SNP	0.981806	0.998316	0.965834
HG002	GENOME	BT-E2E	ST	INDEL	0.753532	0.948617	0.625
HG002	GENOME	BT-E2E	ST	SNP	0.708081	0.972901	0.556581
HG002	GENOME	BW	CL	INDEL	0.996119	0.994845	0.997396
HG002	GENOME	BW	CL	SNP	0.990698	0.984969	0.996495
HG002	GENOME	BW	DV	INDEL	0.993495	0.994805	0.992188
HG002	GENOME	BW	DV	SNP	0.997013	0.99689	0.997136
HG002	GENOME	BW	FB	INDEL	0.911678	0.97076	0.859375
HG002	GENOME	BW	FB	SNP	0.97704	0.99226	0.962279
HG002	GENOME	BW	G1	INDEL	0.968894	0.94431	0.994792
HG002	GENOME	BW	G1	SNP	0.992237	0.99021	0.994273
HG002	GENOME	BW	G2	INDEL	0.976033	0.960396	0.992188
HG002	GENOME	BW	G2	SNP	0.990951	0.986873	0.995063
HG002	GENOME	BW	GH	INDEL	0.95902	0.930288	0.989583
HG002	GENOME	BW	GH	SNP	0.980712	0.980926	0.980498
HG002	GENOME	BW	OF	INDEL	0.987573	0.977941	0.997396
HG002	GENOME	BW	OF	SNP	0.995161	0.994865	0.995458
HG002	GENOME	BW	OS	INDEL	0.974749	0.97037	0.979167
HG002	GENOME	BW	OS	SNP	0.988397	0.992379	0.984448
HG002	GENOME	BW	ST	INDEL	0.986986	0.98961	0.984375
HG002	GENOME	BW	ST	SNP	0.99449	0.995252	0.99373
HG002	GENOME	IS	CL	INDEL	0.990954	0.987147	0.994792
HG002	GENOME	IS	CL	SNP	0.989299	0.981346	0.997383
HG002	GENOME	IS	DV	INDEL	0.989627	0.98708	0.992188
HG002	GENOME	IS	DV	SNP	0.995541	0.993412	0.997679
HG002	GENOME	IS	FB	INDEL	0.893643	0.966867	0.830729
HG002	GENOME	IS	FB	SNP	0.976304	0.990797	0.96223
HG002	GENOME	IS	G1	INDEL	0.969999	0.94878	0.992188
HG002	GENOME	IS	G1	SNP	0.990446	0.984954	0.996001
HG002	GENOME	IS	G2	INDEL	0.97731	0.962871	0.992188
HG002	GENOME	IS	G2	SNP	0.990447	0.984859	0.9961
HG002	GENOME	IS	GH	INDEL	0.962366	0.94132	0.984375
HG002	GENOME	IS	GH	SNP	0.982704	0.98195	0.98346
HG002	GENOME	IS	OF	INDEL	0.988772	0.980296	0.997396
HG002	GENOME	IS	OF	SNP	0.994064	0.991255	0.99689
HG002	GENOME	IS	OS	INDEL	0.973021	0.97733	0.96875
HG002	GENOME	IS	OS	SNP	0.988817	0.993024	0.984645
HG002	GENOME	IS	ST	INDEL	0.984231	0.994723	0.973958
HG002	GENOME	IS	ST	SNP	0.994496	0.994177	0.994816
HG002	GENOME	NO	CL	INDEL	0.992261	0.987179	0.997396
HG002	GENOME	NO	CL	SNP	0.991248	0.987123	0.995408
HG002	GENOME	NO	DV	INDEL	0.990924	0.989664	0.992188
HG002	GENOME	NO	DV	SNP	0.995979	0.995365	0.996593
HG002	GENOME	NO	FB	INDEL	0.935558	0.988473	0.888021
HG002	GENOME	NO	FB	SNP	0.976158	0.992649	0.960205
HG002	GENOME	NO	G1	INDEL	0.977392	0.960591	0.994792
HG002	GENOME	NO	G1	SNP	0.99117	0.987114	0.99526
HG002	GENOME	NO	G2	INDEL	0.982245	0.9725	0.992188
HG002	GENOME	NO	G2	SNP	0.991199	0.986638	0.995803
HG002	GENOME	NO	GH	INDEL	0.973584	0.955665	0.992188
HG002	GENOME	NO	GH	SNP	0.983078	0.982106	0.984053
HG002	GENOME	NO	OF	INDEL	0.9876	0.977995	0.997396
HG002	GENOME	NO	OF	SNP	0.992811	0.989399	0.996248
HG002	GENOME	NO	OS	INDEL	0.979687	0.977612	0.981771
HG002	GENOME	NO	OS	SNP	0.987666	0.990606	0.984744
HG002	GENOME	NO	ST	INDEL	0.986986	0.98961	0.984375
HG002	GENOME	NO	ST	SNP	0.992111	0.990694	0.993532
HG003	EXOME	BT-LOC	CL	INDEL	0.962005	0.968927	0.955182
HG003	EXOME	BT-LOC	CL	SNP	0.984597	0.990822	0.978449
HG003	EXOME	BT-LOC	DV	INDEL	0.966823	0.99705	0.938375
HG003	EXOME	BT-LOC	DV	SNP	0.982374	0.99844	0.966818
HG003	EXOME	BT-LOC	FB	INDEL	0.898908	0.97377	0.834734
HG003	EXOME	BT-LOC	FB	SNP	0.960401	0.997829	0.92568
HG003	EXOME	BT-LOC	G1	INDEL	0.898041	0.899729	0.896359
HG003	EXOME	BT-LOC	G1	SNP	0.964127	0.974231	0.95423
HG003	EXOME	BT-LOC	G2	INDEL	0.879231	0.896359	0.862745
HG003	EXOME	BT-LOC	G2	SNP	0.74467	0.968223	0.604985
HG003	EXOME	BT-LOC	GH	INDEL	0.944888	0.945799	0.943978
HG003	EXOME	BT-LOC	GH	SNP	0.931554	0.997528	0.873766
HG003	EXOME	BT-LOC	OF	INDEL	0.949186	0.988166	0.913165
HG003	EXOME	BT-LOC	OF	SNP	0.938597	0.999431	0.884743
HG003	EXOME	BT-LOC	OS	INDEL	0.986182	0.989189	0.983193
HG003	EXOME	BT-LOC	OS	SNP	0.99311	0.995343	0.990886
HG003	EXOME	BT-LOC	ST	INDEL	0.958695	0.976879	0.941176
HG003	EXOME	BT-LOC	ST	SNP	0.972877	0.993907	0.952719
HG003	EXOME	BT-E2E	CL	INDEL	0.968798	0.982808	0.955182
HG003	EXOME	BT-E2E	CL	SNP	0.98849	0.995456	0.981621
HG003	EXOME	BT-E2E	DV	INDEL	0.95337	0.993958	0.915966
HG003	EXOME	BT-E2E	DV	SNP	0.984552	0.998757	0.970745
HG003	EXOME	BT-E2E	FB	INDEL	0.894633	0.983165	0.820728
HG003	EXOME	BT-E2E	FB	SNP	0.968911	0.999679	0.93998
HG003	EXOME	BT-E2E	G1	INDEL	0.929373	0.964912	0.896359
HG003	EXOME	BT-E2E	G1	SNP	0.981064	0.997398	0.965257
HG003	EXOME	BT-E2E	G2	INDEL	0.910404	0.963636	0.862745
HG003	EXOME	BT-E2E	G2	SNP	0.770562	0.997757	0.627644
HG003	EXOME	BT-E2E	GH	INDEL	0.972109	0.977901	0.966387
HG003	EXOME	BT-E2E	GH	SNP	0.950847	0.999334	0.906848
HG003	EXOME	BT-E2E	OF	INDEL	0.947105	0.997006	0.901961
HG003	EXOME	BT-E2E	OF	SNP	0.947491	0.999218	0.900856
HG003	EXOME	BT-E2E	OS	INDEL	0.987309	0.997222	0.977591
HG003	EXOME	BT-E2E	OS	SNP	0.991378	0.998569	0.98429
HG003	EXOME	BT-E2E	ST	INDEL	0.971542	0.988473	0.955182
HG003	EXOME	BT-E2E	ST	SNP	0.983982	0.998704	0.969688
HG003	EXOME	BW	CL	INDEL	0.972195	0.969613	0.97479
HG003	EXOME	BW	CL	SNP	0.99261	0.991066	0.994159
HG003	EXOME	BW	DV	INDEL	0.991557	0.997183	0.985994
HG003	EXOME	BW	DV	SNP	0.995914	0.997827	0.994008
HG003	EXOME	BW	FB	INDEL	0.942234	0.973214	0.913165
HG003	EXOME	BW	FB	SNP	0.986281	0.989706	0.98288
HG003	EXOME	BW	G1	INDEL	0.940803	0.943243	0.938375
HG003	EXOME	BW	G1	SNP	0.986422	0.984784	0.988066
HG003	EXOME	BW	G2	INDEL	0.92623	0.951841	0.901961
HG003	EXOME	BW	G2	SNP	0.770008	0.98963	0.630161
HG003	EXOME	BW	GH	INDEL	0.961489	0.940722	0.983193
HG003	EXOME	BW	GH	SNP	0.98444	0.987478	0.98142
HG003	EXOME	BW	OF	INDEL	0.975813	0.994318	0.957983
HG003	EXOME	BW	OF	SNP	0.972003	0.998778	0.946626
HG003	EXOME	BW	OS	INDEL	0.978127	0.975871	0.980392
HG003	EXOME	BW	OS	SNP	0.992372	0.991945	0.9928
HG003	EXOME	BW	ST	INDEL	0.981861	0.983333	0.980392
HG003	EXOME	BW	ST	SNP	0.991624	0.990701	0.992548
HG003	EXOME	IS	CL	INDEL	0.947422	0.91906	0.977591
HG003	EXOME	IS	CL	SNP	0.991225	0.987165	0.995317
HG003	EXOME	IS	DV	INDEL	0.981814	0.98324	0.980392
HG003	EXOME	IS	DV	SNP	0.995768	0.99632	0.995217
HG003	EXOME	IS	FB	INDEL	0.964361	0.982609	0.946779
HG003	EXOME	IS	FB	SNP	0.985674	0.989197	0.982175
HG003	EXOME	IS	G1	INDEL	0.931291	0.932615	0.929972
HG003	EXOME	IS	G1	SNP	0.98541	0.980784	0.990081
HG003	EXOME	IS	G2	INDEL	0.91961	0.941011	0.89916
HG003	EXOME	IS	G2	SNP	0.779313	0.988611	0.643152
HG003	EXOME	IS	GH	INDEL	0.963733	0.950262	0.977591
HG003	EXOME	IS	GH	SNP	0.984632	0.984975	0.98429
HG003	EXOME	IS	OF	INDEL	0.971905	0.983287	0.960784
HG003	EXOME	IS	OF	SNP	0.98104	0.9959	0.966616
HG003	EXOME	IS	OS	INDEL	0.98351	0.983827	0.983193
HG003	EXOME	IS	OS	SNP	0.992397	0.991945	0.99285
HG003	EXOME	IS	ST	INDEL	0.964473	0.949062	0.980392
HG003	EXOME	IS	ST	SNP	0.992729	0.992005	0.993454
HG003	EXOME	NO	CL	INDEL	0.975015	0.972452	0.977591
HG003	EXOME	NO	CL	SNP	0.991121	0.990249	0.991994
HG003	EXOME	NO	DV	INDEL	0.991565	0.997199	0.985994
HG003	EXOME	NO	DV	SNP	0.995308	0.997119	0.993505
HG003	EXOME	NO	FB	INDEL	0.961283	0.985337	0.938375
HG003	EXOME	NO	FB	SNP	0.986779	0.990761	0.98283
HG003	EXOME	NO	G1	INDEL	0.945492	0.958564	0.932773
HG003	EXOME	NO	G1	SNP	0.987085	0.982817	0.99139
HG003	EXOME	NO	G2	INDEL	0.930076	0.96	0.901961
HG003	EXOME	NO	G2	SNP	0.778369	0.990346	0.641138
HG003	EXOME	NO	GH	INDEL	0.971728	0.960526	0.983193
HG003	EXOME	NO	GH	SNP	0.985205	0.98602	0.984391
HG003	EXOME	NO	OF	INDEL	0.972803	0.997191	0.94958
HG003	EXOME	NO	OF	SNP	0.972662	0.997932	0.94864
HG003	EXOME	NO	OS	INDEL	0.980813	0.981233	0.980392
HG003	EXOME	NO	OS	SNP	0.992477	0.9913	0.993656
HG003	EXOME	NO	ST	INDEL	0.980501	0.980609	0.980392
HG003	EXOME	NO	ST	SNP	0.991543	0.991194	0.991893
HG003	GENOME	BT-LOC	CL	INDEL	0.381198	0.243343	0.879357
HG003	GENOME	BT-LOC	CL	SNP	0.569696	0.414105	0.912578
HG003	GENOME	BT-LOC	DV	INDEL	0.974514	0.978552	0.970509
HG003	GENOME	BT-LOC	DV	SNP	0.982815	0.988625	0.977072
HG003	GENOME	BT-LOC	FB	INDEL	0.839662	0.975089	0.737265
HG003	GENOME	BT-LOC	FB	SNP	0.925338	0.993104	0.866229
HG003	GENOME	BT-LOC	G1	INDEL	0.860242	0.8	0.930295
HG003	GENOME	BT-LOC	G1	SNP	0.876938	0.817415	0.945811
HG003	GENOME	BT-LOC	G2	INDEL	0.725154	0.591973	0.935657
HG003	GENOME	BT-LOC	G2	SNP	0.873075	0.810546	0.946058
HG003	GENOME	BT-LOC	GH	INDEL	0.611403	0.459279	0.914209
HG003	GENOME	BT-LOC	GH	SNP	0.921241	0.989304	0.86194
HG003	GENOME	BT-LOC	OF	INDEL	0.981332	0.984127	0.978552
HG003	GENOME	BT-LOC	OF	SNP	0.985891	0.995126	0.976826
HG003	GENOME	BT-LOC	OS	INDEL	0.97171	0.981132	0.962466
HG003	GENOME	BT-LOC	OS	SNP	0.977187	0.995042	0.959963
HG003	GENOME	BT-LOC	ST	INDEL	0.61947	0.592683	0.648794
HG003	GENOME	BT-LOC	ST	SNP	0.733398	0.953817	0.59573
HG003	GENOME	BT-E2E	CL	INDEL	0.66767	0.533228	0.892761
HG003	GENOME	BT-E2E	CL	SNP	0.76142	0.650223	0.918495
HG003	GENOME	BT-E2E	DV	INDEL	0.986537	0.994652	0.978552
HG003	GENOME	BT-E2E	DV	SNP	0.989353	0.995902	0.98289
HG003	GENOME	BT-E2E	FB	INDEL	0.859286	0.986063	0.761394
HG003	GENOME	BT-E2E	FB	SNP	0.944414	0.999449	0.895124
HG003	GENOME	BT-E2E	G1	INDEL	0.96875	0.986376	0.951743
HG003	GENOME	BT-E2E	G1	SNP	0.980346	0.994469	0.966619
HG003	GENOME	BT-E2E	G2	INDEL	0.970366	0.981183	0.959786
HG003	GENOME	BT-E2E	G2	SNP	0.98012	0.994316	0.966323
HG003	GENOME	BT-E2E	GH	INDEL	0.960457	0.980716	0.941019
HG003	GENOME	BT-E2E	GH	SNP	0.93334	0.999044	0.875746
HG003	GENOME	BT-E2E	OF	INDEL	0.985238	0.989276	0.981233
HG003	GENOME	BT-E2E	OF	SNP	0.987946	0.998088	0.978009
HG003	GENOME	BT-E2E	OS	INDEL	0.971395	0.988981	0.954424
HG003	GENOME	BT-E2E	OS	SNP	0.978938	0.998359	0.960258
HG003	GENOME	BT-E2E	ST	INDEL	0.791129	0.976562	0.664879
HG003	GENOME	BT-E2E	ST	SNP	0.748978	0.981459	0.605542
HG003	GENOME	BW	CL	INDEL	0.986602	0.989305	0.983914
HG003	GENOME	BW	CL	SNP	0.988518	0.981669	0.995464
HG003	GENOME	BW	DV	INDEL	0.991925	0.997312	0.986595
HG003	GENOME	BW	DV	SNP	0.99581	0.995613	0.996006
HG003	GENOME	BW	FB	INDEL	0.902779	0.984227	0.83378
HG003	GENOME	BW	FB	SNP	0.973702	0.992371	0.955722
HG003	GENOME	BW	G1	INDEL	0.975386	0.967005	0.983914
HG003	GENOME	BW	G1	SNP	0.992557	0.991919	0.993196
HG003	GENOME	BW	G2	INDEL	0.976636	0.969466	0.983914
HG003	GENOME	BW	G2	SNP	0.991515	0.988668	0.994379
HG003	GENOME	BW	GH	INDEL	0.957599	0.9425	0.97319
HG003	GENOME	BW	GH	SNP	0.980975	0.982863	0.979094
HG003	GENOME	BW	OF	INDEL	0.983212	0.974619	0.991957
HG003	GENOME	BW	OF	SNP	0.99327	0.992999	0.993541
HG003	GENOME	BW	OS	INDEL	0.975314	0.969466	0.981233
HG003	GENOME	BW	OS	SNP	0.986407	0.992261	0.980622
HG003	GENOME	BW	ST	INDEL	0.980033	0.978836	0.981233
HG003	GENOME	BW	ST	SNP	0.993431	0.995151	0.991716
HG003	GENOME	IS	CL	INDEL	0.978772	0.973684	0.983914
HG003	GENOME	IS	CL	SNP	0.988038	0.980388	0.995809
HG003	GENOME	IS	DV	INDEL	0.987962	0.989333	0.986595
HG003	GENOME	IS	DV	SNP	0.995051	0.993754	0.996351
HG003	GENOME	IS	FB	INDEL	0.898281	0.981013	0.828418
HG003	GENOME	IS	FB	SNP	0.973814	0.991014	0.957201
HG003	GENOME	IS	G1	INDEL	0.971655	0.959698	0.983914
HG003	GENOME	IS	G1	SNP	0.990352	0.985775	0.994971
HG003	GENOME	IS	G2	INDEL	0.972778	0.964467	0.981233
HG003	GENOME	IS	G2	SNP	0.989841	0.984811	0.994921
HG003	GENOME	IS	GH	INDEL	0.963577	0.956743	0.970509
HG003	GENOME	IS	GH	SNP	0.982245	0.98219	0.982299
HG003	GENOME	IS	OF	INDEL	0.988273	0.984615	0.991957
HG003	GENOME	IS	OF	SNP	0.993082	0.991201	0.994971
HG003	GENOME	IS	OS	INDEL	0.981573	0.981912	0.981233
HG003	GENOME	IS	OS	SNP	0.986459	0.992164	0.980819
HG003	GENOME	IS	ST	INDEL	0.979898	0.983957	0.975871
HG003	GENOME	IS	ST	SNP	0.993511	0.99432	0.992703
HG003	GENOME	NO	CL	INDEL	0.985341	0.986772	0.983914
HG003	GENOME	NO	CL	SNP	0.988314	0.982033	0.994675
HG003	GENOME	NO	DV	INDEL	0.986684	0.986772	0.986595
HG003	GENOME	NO	DV	SNP	0.994923	0.994432	0.995414
HG003	GENOME	NO	FB	INDEL	0.912704	0.978462	0.855228
HG003	GENOME	NO	FB	SNP	0.972647	0.992255	0.953799
HG003	GENOME	NO	G1	INDEL	0.976745	0.967089	0.986595
HG003	GENOME	NO	G1	SNP	0.991371	0.988138	0.994626
HG003	GENOME	NO	G2	INDEL	0.979248	0.97201	0.986595
HG003	GENOME	NO	G2	SNP	0.991641	0.988431	0.994872
HG003	GENOME	NO	GH	INDEL	0.967429	0.961735	0.97319
HG003	GENOME	NO	GH	SNP	0.98292	0.98374	0.982101
HG003	GENOME	NO	OF	INDEL	0.993501	0.992366	0.994638
HG003	GENOME	NO	OF	SNP	0.992563	0.990706	0.994428
HG003	GENOME	NO	OS	INDEL	0.988064	0.992248	0.983914
HG003	GENOME	NO	OS	SNP	0.986371	0.99108	0.981707
HG003	GENOME	NO	ST	INDEL	0.981333	0.981432	0.981233
HG003	GENOME	NO	ST	SNP	0.990593	0.989422	0.991766
HG004	EXOME	BT-LOC	CL	INDEL	0.970523	0.985836	0.955679
HG004	EXOME	BT-LOC	CL	SNP	0.983866	0.990796	0.977032
HG004	EXOME	BT-LOC	DV	INDEL	0.962881	0.994152	0.933518
HG004	EXOME	BT-LOC	DV	SNP	0.981646	0.998289	0.965548
HG004	EXOME	BT-LOC	FB	INDEL	0.886905	0.958199	0.825485
HG004	EXOME	BT-LOC	FB	SNP	0.961416	0.998272	0.927185
HG004	EXOME	BT-LOC	G1	INDEL	0.910963	0.910569	0.911357
HG004	EXOME	BT-LOC	G1	SNP	0.95511	0.968347	0.94223
HG004	EXOME	BT-LOC	G2	INDEL	0.868749	0.903509	0.836565
HG004	EXOME	BT-LOC	G2	SNP	0.689486	0.955637	0.539291
HG004	EXOME	BT-LOC	GH	INDEL	0.945477	0.94086	0.950139
HG004	EXOME	BT-LOC	GH	SNP	0.931012	0.997249	0.873025
HG004	EXOME	BT-LOC	OF	INDEL	0.924242	0.996845	0.861496
HG004	EXOME	BT-LOC	OF	SNP	0.919595	0.999235	0.851713
HG004	EXOME	BT-LOC	OS	INDEL	0.990348	0.991781	0.98892
HG004	EXOME	BT-LOC	OS	SNP	0.99291	0.995512	0.990321
HG004	EXOME	BT-LOC	ST	INDEL	0.962055	0.98017	0.944598
HG004	EXOME	BT-LOC	ST	SNP	0.972541	0.992997	0.952911
HG004	EXOME	BT-E2E	CL	INDEL	0.973237	0.991453	0.955679
HG004	EXOME	BT-E2E	CL	SNP	0.988184	0.995118	0.981345
HG004	EXOME	BT-E2E	DV	INDEL	0.954048	0.991098	0.919668
HG004	EXOME	BT-E2E	DV	SNP	0.983097	0.998294	0.968357
HG004	EXOME	BT-E2E	FB	INDEL	0.884146	0.983051	0.803324
HG004	EXOME	BT-E2E	FB	SNP	0.969652	0.999734	0.941327
HG004	EXOME	BT-E2E	G1	INDEL	0.950753	0.997024	0.908587
HG004	EXOME	BT-E2E	G1	SNP	0.976484	0.998062	0.95582
HG004	EXOME	BT-E2E	G2	INDEL	0.903062	0.996732	0.825485
HG004	EXOME	BT-E2E	G2	SNP	0.72326	0.998498	0.566973
HG004	EXOME	BT-E2E	GH	INDEL	0.97473	0.991573	0.958449
HG004	EXOME	BT-E2E	GH	SNP	0.951525	0.999945	0.907577
HG004	EXOME	BT-E2E	OF	INDEL	0.92742	0.996845	0.867036
HG004	EXOME	BT-E2E	OF	SNP	0.929233	0.99948	0.868211
HG004	EXOME	BT-E2E	OS	INDEL	0.986006	0.997191	0.975069
HG004	EXOME	BT-E2E	OS	SNP	0.991675	0.997817	0.985608
HG004	EXOME	BT-E2E	ST	INDEL	0.968898	0.991429	0.947368
HG004	EXOME	BT-E2E	ST	SNP	0.98423	0.998606	0.970262
HG004	EXOME	BW	CL	INDEL	0.990326	0.991736	0.98892
HG004	EXOME	BW	CL	SNP	0.992808	0.992187	0.993431
HG004	EXOME	BW	DV	INDEL	0.991713	0.991736	0.99169
HG004	EXOME	BW	DV	SNP	0.997238	0.998642	0.995838
HG004	EXOME	BW	FB	INDEL	0.937044	0.970501	0.905817
HG004	EXOME	BW	FB	SNP	0.987428	0.992152	0.982749
HG004	EXOME	BW	G1	INDEL	0.951905	0.953678	0.950139
HG004	EXOME	BW	G1	SNP	0.982532	0.98332	0.981746
HG004	EXOME	BW	G2	INDEL	0.903609	0.960366	0.853186
HG004	EXOME	BW	G2	SNP	0.717214	0.987592	0.563061
HG004	EXOME	BW	GH	INDEL	0.966812	0.943152	0.99169
HG004	EXOME	BW	GH	SNP	0.984031	0.986833	0.981245
HG004	EXOME	BW	OF	INDEL	0.970148	0.997118	0.944598
HG004	EXOME	BW	OF	SNP	0.960991	0.99881	0.925931
HG004	EXOME	BW	OS	INDEL	0.991747	0.991803	0.99169
HG004	EXOME	BW	OS	SNP	0.992903	0.992878	0.992929
HG004	EXOME	BW	ST	INDEL	0.982219	0.97832	0.98615
HG004	EXOME	BW	ST	SNP	0.992377	0.992377	0.992378
HG004	EXOME	IS	CL	INDEL	0.973179	0.950262	0.99723
HG004	EXOME	IS	CL	SNP	0.991429	0.988144	0.994734
HG004	EXOME	IS	DV	INDEL	0.987632	0.983607	0.99169
HG004	EXOME	IS	DV	SNP	0.996739	0.99704	0.996439
HG004	EXOME	IS	FB	INDEL	0.961211	0.963989	0.958449
HG004	EXOME	IS	FB	SNP	0.986123	0.990438	0.981846
HG004	EXOME	IS	G1	INDEL	0.948823	0.955923	0.941828
HG004	EXOME	IS	G1	SNP	0.982962	0.982123	0.983802
HG004	EXOME	IS	G2	INDEL	0.900385	0.960123	0.847645
HG004	EXOME	IS	G2	SNP	0.728268	0.989234	0.57625
HG004	EXOME	IS	GH	INDEL	0.968094	0.945596	0.99169
HG004	EXOME	IS	GH	SNP	0.985745	0.986535	0.984956
HG004	EXOME	IS	OF	INDEL	0.976171	0.991597	0.961219
HG004	EXOME	IS	OF	SNP	0.974891	0.996646	0.954064
HG004	EXOME	IS	OS	INDEL	0.990475	0.986523	0.99446
HG004	EXOME	IS	OS	SNP	0.992932	0.992433	0.993431
HG004	EXOME	IS	ST	INDEL	0.970534	0.950262	0.99169
HG004	EXOME	IS	ST	SNP	0.99373	0.993929	0.993531
HG004	EXOME	NO	CL	INDEL	0.991792	0.986413	0.99723
HG004	EXOME	NO	CL	SNP	0.992374	0.992872	0.991876
HG004	EXOME	NO	DV	INDEL	0.990379	0.989071	0.99169
HG004	EXOME	NO	DV	SNP	0.996786	0.998139	0.995437
HG004	EXOME	NO	FB	INDEL	0.951913	0.974063	0.930748
HG004	EXOME	NO	FB	SNP	0.988132	0.99301	0.983301
HG004	EXOME	NO	G1	INDEL	0.958136	0.972067	0.944598
HG004	EXOME	NO	G1	SNP	0.986426	0.985093	0.987764
HG004	EXOME	NO	G2	INDEL	0.911452	0.978261	0.853186
HG004	EXOME	NO	G2	SNP	0.727936	0.991864	0.574946
HG004	EXOME	NO	GH	INDEL	0.977166	0.963061	0.99169
HG004	EXOME	NO	GH	SNP	0.986737	0.988423	0.985056
HG004	EXOME	NO	OF	INDEL	0.964634	0.988571	0.941828
HG004	EXOME	NO	OF	SNP	0.96109	0.998325	0.926533
HG004	EXOME	NO	OS	INDEL	0.987751	0.981132	0.99446
HG004	EXOME	NO	OS	SNP	0.992929	0.992878	0.992979
HG004	EXOME	NO	ST	INDEL	0.982286	0.975741	0.98892
HG004	EXOME	NO	ST	SNP	0.992726	0.993025	0.992428
HG004	GENOME	BT-LOC	CL	INDEL	0.333095	0.207633	0.841689
HG004	GENOME	BT-LOC	CL	SNP	0.53039	0.379414	0.880925
HG004	GENOME	BT-LOC	DV	INDEL	0.969693	0.971053	0.968338
HG004	GENOME	BT-LOC	DV	SNP	0.983378	0.990385	0.97647
HG004	GENOME	BT-LOC	FB	INDEL	0.81571	0.954064	0.712401
HG004	GENOME	BT-LOC	FB	SNP	0.924922	0.995246	0.86388
HG004	GENOME	BT-LOC	G1	INDEL	0.858901	0.796875	0.931398
HG004	GENOME	BT-LOC	G1	SNP	0.880466	0.824458	0.944638
HG004	GENOME	BT-LOC	G2	INDEL	0.732279	0.604414	0.92876
HG004	GENOME	BT-LOC	G2	SNP	0.877941	0.819856	0.944884
HG004	GENOME	BT-LOC	GH	INDEL	0.612719	0.460422	0.915567
HG004	GENOME	BT-LOC	GH	SNP	0.919767	0.991203	0.857936
HG004	GENOME	BT-LOC	OF	INDEL	0.981407	0.992063	0.970976
HG004	GENOME	BT-LOC	OF	SNP	0.986295	0.995248	0.977502
HG004	GENOME	BT-LOC	OS	INDEL	0.971925	0.989305	0.955145
HG004	GENOME	BT-LOC	OS	SNP	0.977772	0.995671	0.960505
HG004	GENOME	BT-LOC	ST	INDEL	0.587183	0.571078	0.604222
HG004	GENOME	BT-LOC	ST	SNP	0.666684	0.938777	0.516874
HG004	GENOME	BT-E2E	CL	INDEL	0.598502	0.462751	0.846966
HG004	GENOME	BT-E2E	CL	SNP	0.734382	0.624836	0.890504
HG004	GENOME	BT-E2E	DV	INDEL	0.982711	0.991979	0.973615
HG004	GENOME	BT-E2E	DV	SNP	0.989367	0.996116	0.982709
HG004	GENOME	BT-E2E	FB	INDEL	0.869436	0.99322	0.773087
HG004	GENOME	BT-E2E	FB	SNP	0.943517	0.999341	0.893599
HG004	GENOME	BT-E2E	G1	INDEL	0.970394	0.991826	0.949868
HG004	GENOME	BT-E2E	G1	SNP	0.97975	0.994985	0.964975
HG004	GENOME	BT-E2E	G2	INDEL	0.966939	0.973545	0.960422
HG004	GENOME	BT-E2E	G2	SNP	0.979966	0.994386	0.965958
HG004	GENOME	BT-E2E	GH	INDEL	0.957538	0.965333	0.949868
HG004	GENOME	BT-E2E	GH	SNP	0.934964	0.999162	0.878518
HG004	GENOME	BT-E2E	OF	INDEL	0.983975	0.997326	0.970976
HG004	GENOME	BT-E2E	OF	SNP	0.988595	0.998047	0.979319
HG004	GENOME	BT-E2E	OS	INDEL	0.967516	0.994505	0.941953
HG004	GENOME	BT-E2E	OS	SNP	0.979709	0.998317	0.961782
HG004	GENOME	BT-E2E	ST	INDEL	0.757747	0.967611	0.622691
HG004	GENOME	BT-E2E	ST	SNP	0.679272	0.970876	0.522376
HG004	GENOME	BW	CL	INDEL	0.989474	0.989501	0.989446
HG004	GENOME	BW	CL	SNP	0.990377	0.984846	0.995972
HG004	GENOME	BW	DV	INDEL	0.989439	0.992084	0.986807
HG004	GENOME	BW	DV	SNP	0.996439	0.996219	0.99666
HG004	GENOME	BW	FB	INDEL	0.908118	0.978788	0.846966
HG004	GENOME	BW	FB	SNP	0.973931	0.9904	0.958
HG004	GENOME	BW	G1	INDEL	0.977943	0.971795	0.984169
HG004	GENOME	BW	G1	SNP	0.992397	0.990792	0.994007
HG004	GENOME	BW	G2	INDEL	0.98308	0.979381	0.986807
HG004	GENOME	BW	G2	SNP	0.990877	0.986604	0.995186
HG004	GENOME	BW	GH	INDEL	0.957784	0.94	0.976253
HG004	GENOME	BW	GH	SNP	0.980181	0.981143	0.979221
HG004	GENOME	BW	OF	INDEL	0.989568	0.989691	0.989446
HG004	GENOME	BW	OF	SNP	0.994842	0.994743	0.99494
HG004	GENOME	BW	OS	INDEL	0.972359	0.979112	0.965699
HG004	GENOME	BW	OS	SNP	0.987421	0.993434	0.981481
HG004	GENOME	BW	ST	INDEL	0.982792	0.989418	0.976253
HG004	GENOME	BW	ST	SNP	0.99395	0.995271	0.992632
HG004	GENOME	IS	CL	INDEL	0.981634	0.979112	0.984169
HG004	GENOME	IS	CL	SNP	0.989684	0.982805	0.99666
HG004	GENOME	IS	DV	INDEL	0.982972	0.979167	0.986807
HG004	GENOME	IS	DV	SNP	0.995221	0.993152	0.997298
HG004	GENOME	IS	FB	INDEL	0.903465	0.978593	0.83905
HG004	GENOME	IS	FB	SNP	0.975144	0.991021	0.959768
HG004	GENOME	IS	G1	INDEL	0.968054	0.95	0.986807
HG004	GENOME	IS	G1	SNP	0.991321	0.986616	0.99607
HG004	GENOME	IS	G2	INDEL	0.979354	0.969466	0.989446
HG004	GENOME	IS	G2	SNP	0.990787	0.985655	0.995972
HG004	GENOME	IS	GH	INDEL	0.957784	0.94	0.976253
HG004	GENOME	IS	GH	SNP	0.982384	0.98255	0.982217
HG004	GENOME	IS	OF	INDEL	0.983239	0.979695	0.986807
HG004	GENOME	IS	OF	SNP	0.993379	0.991482	0.995284
HG004	GENOME	IS	OS	INDEL	0.97119	0.976744	0.965699
HG004	GENOME	IS	OS	SNP	0.986716	0.991857	0.981628
HG004	GENOME	IS	ST	INDEL	0.981565	0.984252	0.978892
HG004	GENOME	IS	ST	SNP	0.994152	0.994494	0.99381
HG004	GENOME	NO	CL	INDEL	0.981744	0.97416	0.989446
HG004	GENOME	NO	CL	SNP	0.990543	0.985605	0.99553
HG004	GENOME	NO	DV	INDEL	0.98559	0.984375	0.986807
HG004	GENOME	NO	DV	SNP	0.99563	0.995044	0.996218
HG004	GENOME	NO	FB	INDEL	0.929995	0.991098	0.875989
HG004	GENOME	NO	FB	SNP	0.97441	0.99271	0.956772
HG004	GENOME	NO	G1	INDEL	0.971675	0.959494	0.984169
HG004	GENOME	NO	G1	SNP	0.991796	0.98872	0.994891
HG004	GENOME	NO	G2	INDEL	0.976763	0.966921	0.986807
HG004	GENOME	NO	G2	SNP	0.991804	0.987815	0.995825
HG004	GENOME	NO	GH	INDEL	0.96023	0.944724	0.976253
HG004	GENOME	NO	GH	SNP	0.982946	0.983282	0.98261
HG004	GENOME	NO	OF	INDEL	0.980708	0.974684	0.986807
HG004	GENOME	NO	OF	SNP	0.993208	0.991189	0.995235
HG004	GENOME	NO	OS	INDEL	0.974806	0.986842	0.963061
HG004	GENOME	NO	OS	SNP	0.987012	0.992155	0.981923
HG004	GENOME	NO	ST	INDEL	0.981565	0.984252	0.978892
HG004	GENOME	NO	ST	SNP	0.992366	0.991757	0.992975
HG005	EXOME	BT-LOC	CL	INDEL	0.96932	0.983099	0.955923
HG005	EXOME	BT-LOC	CL	SNP	0.984769	0.989794	0.979795
HG005	EXOME	BT-LOC	DV	INDEL	0.966022	0.994203	0.939394
HG005	EXOME	BT-LOC	DV	SNP	0.984066	0.998337	0.970198
HG005	EXOME	BT-LOC	FB	INDEL	0.879285	0.957792	0.812672
HG005	EXOME	BT-LOC	FB	SNP	0.958803	0.996296	0.924029
HG005	EXOME	BT-LOC	G1	INDEL	0.897078	0.901639	0.892562
HG005	EXOME	BT-LOC	G1	SNP	0.965171	0.973625	0.956862
HG005	EXOME	BT-LOC	G2	INDEL	0.880762	0.89415	0.867769
HG005	EXOME	BT-LOC	G2	SNP	0.773367	0.968375	0.643734
HG005	EXOME	BT-LOC	GH	INDEL	0.945523	0.943396	0.947658
HG005	EXOME	BT-LOC	GH	SNP	0.929631	0.997799	0.870182
HG005	EXOME	BT-LOC	OF	INDEL	0.938987	0.993921	0.889807
HG005	EXOME	BT-LOC	OF	SNP	0.944111	0.999323	0.894681
HG005	EXOME	BT-LOC	OS	INDEL	0.98624	0.991826	0.980716
HG005	EXOME	BT-LOC	OS	SNP	0.993622	0.995485	0.991766
HG005	EXOME	BT-LOC	ST	INDEL	0.946522	0.968391	0.92562
HG005	EXOME	BT-LOC	ST	SNP	0.970993	0.9908	0.951962
HG005	EXOME	BT-E2E	CL	INDEL	0.963858	0.97479	0.953168
HG005	EXOME	BT-E2E	CL	SNP	0.988499	0.993671	0.983381
HG005	EXOME	BT-E2E	DV	INDEL	0.958881	0.988338	0.931129
HG005	EXOME	BT-E2E	DV	SNP	0.98534	0.998341	0.972673
HG005	EXOME	BT-E2E	FB	INDEL	0.892573	0.989899	0.812672
HG005	EXOME	BT-E2E	FB	SNP	0.968805	0.999785	0.939688
HG005	EXOME	BT-E2E	G1	INDEL	0.937443	0.993902	0.887052
HG005	EXOME	BT-E2E	G1	SNP	0.983136	0.997867	0.968834
HG005	EXOME	BT-E2E	G2	INDEL	0.937443	0.993902	0.887052
HG005	EXOME	BT-E2E	G2	SNP	0.799479	0.99826	0.666717
HG005	EXOME	BT-E2E	GH	INDEL	0.981834	0.997191	0.966942
HG005	EXOME	BT-E2E	GH	SNP	0.94795	0.999944	0.901096
HG005	EXOME	BT-E2E	OF	INDEL	0.929204	1	0.867769
HG005	EXOME	BT-E2E	OF	SNP	0.952278	0.999057	0.909683
HG005	EXOME	BT-E2E	OS	INDEL	0.987494	0.997214	0.977961
HG005	EXOME	BT-E2E	OS	SNP	0.991094	0.998615	0.983684
HG005	EXOME	BT-E2E	ST	INDEL	0.964858	0.985673	0.944904
HG005	EXOME	BT-E2E	ST	SNP	0.984142	0.998492	0.970198
HG005	EXOME	BW	CL	INDEL	0.983569	0.980926	0.986226
HG005	EXOME	BW	CL	SNP	0.993369	0.991694	0.99505
HG005	EXOME	BW	DV	INDEL	0.991747	0.991758	0.991736
HG005	EXOME	BW	DV	SNP	0.998028	0.999139	0.996919
HG005	EXOME	BW	FB	INDEL	0.924124	0.961194	0.889807
HG005	EXOME	BW	FB	SNP	0.987026	0.990289	0.983785
HG005	EXOME	BW	G1	INDEL	0.945701	0.963687	0.928375
HG005	EXOME	BW	G1	SNP	0.987143	0.983207	0.99111
HG005	EXOME	BW	G2	INDEL	0.932004	0.965418	0.900826
HG005	EXOME	BW	G2	SNP	0.800143	0.99016	0.671314
HG005	EXOME	BW	GH	INDEL	0.965523	0.943152	0.988981
HG005	EXOME	BW	GH	SNP	0.983185	0.987213	0.979189
HG005	EXOME	BW	OF	INDEL	0.976023	1	0.953168
HG005	EXOME	BW	OF	SNP	0.976666	0.998627	0.95565
HG005	EXOME	BW	OS	INDEL	0.982316	0.978437	0.986226
HG005	EXOME	BW	OS	SNP	0.992856	0.992179	0.993534
HG005	EXOME	BW	ST	INDEL	0.972737	0.967568	0.977961
HG005	EXOME	BW	ST	SNP	0.992151	0.991425	0.992878
HG005	EXOME	IS	CL	INDEL	0.967727	0.947368	0.988981
HG005	EXOME	IS	CL	SNP	0.991028	0.986147	0.995959
HG005	EXOME	IS	DV	INDEL	0.98903	0.986339	0.991736
HG005	EXOME	IS	DV	SNP	0.996868	0.996919	0.996818
HG005	EXOME	IS	FB	INDEL	0.962206	0.977208	0.947658
HG005	EXOME	IS	FB	SNP	0.985875	0.989917	0.981866
HG005	EXOME	IS	G1	INDEL	0.944034	0.966197	0.922865
HG005	EXOME	IS	G1	SNP	0.986224	0.981387	0.99111
HG005	EXOME	IS	G2	INDEL	0.925326	0.954286	0.898072
HG005	EXOME	IS	G2	SNP	0.808252	0.99054	0.682629
HG005	EXOME	IS	GH	INDEL	0.962736	0.942857	0.983471
HG005	EXOME	IS	GH	SNP	0.983596	0.98574	0.981462
HG005	EXOME	IS	OF	INDEL	0.97627	0.991573	0.961433
HG005	EXOME	IS	OF	SNP	0.984856	0.99597	0.973986
HG005	EXOME	IS	OS	INDEL	0.980847	0.980978	0.980716
HG005	EXOME	IS	OS	SNP	0.99286	0.991683	0.99404
HG005	EXOME	IS	ST	INDEL	0.963353	0.954424	0.972452
HG005	EXOME	IS	ST	SNP	0.993687	0.993536	0.993837
HG005	EXOME	NO	CL	INDEL	0.975506	0.97035	0.980716
HG005	EXOME	NO	CL	SNP	0.992836	0.991585	0.99409
HG005	EXOME	NO	DV	INDEL	0.989067	0.986413	0.991736
HG005	EXOME	NO	DV	SNP	0.996966	0.998177	0.995757
HG005	EXOME	NO	FB	INDEL	0.960432	0.985465	0.936639
HG005	EXOME	NO	FB	SNP	0.987447	0.991496	0.983432
HG005	EXOME	NO	G1	INDEL	0.949259	0.977208	0.922865
HG005	EXOME	NO	G1	SNP	0.989058	0.984869	0.993282
HG005	EXOME	NO	G2	INDEL	0.939849	0.982405	0.900826
HG005	EXOME	NO	G2	SNP	0.808176	0.991695	0.681972
HG005	EXOME	NO	GH	INDEL	0.970658	0.953003	0.988981
HG005	EXOME	NO	GH	SNP	0.984574	0.987348	0.981815
HG005	EXOME	NO	OF	INDEL	0.973126	1	0.947658
HG005	EXOME	NO	OF	SNP	0.976979	0.99763	0.957165
HG005	EXOME	NO	OS	INDEL	0.983605	0.98374	0.983471
HG005	EXOME	NO	OS	SNP	0.992911	0.991633	0.994191
HG005	EXOME	NO	ST	INDEL	0.970101	0.962366	0.977961
HG005	EXOME	NO	ST	SNP	0.992601	0.992476	0.992726
HG005	GENOME	BT-LOC	CL	INDEL	0.220724	0.126284	0.875332
HG005	GENOME	BT-LOC	CL	SNP	0.414382	0.267141	0.923252
HG005	GENOME	BT-LOC	DV	INDEL	0.973312	0.981233	0.965517
HG005	GENOME	BT-LOC	DV	SNP	0.981982	0.987701	0.976328
HG005	GENOME	BT-LOC	FB	INDEL	0.882201	0.948012	0.824934
HG005	GENOME	BT-LOC	FB	SNP	0.941349	0.979795	0.905807
HG005	GENOME	BT-LOC	G1	INDEL	0.694174	0.554331	0.928382
HG005	GENOME	BT-LOC	G1	SNP	0.712927	0.571753	0.946677
HG005	GENOME	BT-LOC	G2	INDEL	0.487805	0.327884	0.952255
HG005	GENOME	BT-LOC	G2	SNP	0.705924	0.562779	0.946726
HG005	GENOME	BT-LOC	GH	INDEL	0.368698	0.228302	0.95756
HG005	GENOME	BT-LOC	GH	SNP	0.920535	0.995404	0.85614
HG005	GENOME	BT-LOC	OF	INDEL	0.97785	0.974293	0.981432
HG005	GENOME	BT-LOC	OF	SNP	0.985895	0.996114	0.975883
HG005	GENOME	BT-LOC	OS	INDEL	0.978112	0.967089	0.98939
HG005	GENOME	BT-LOC	OS	SNP	0.984322	0.992908	0.975883
HG005	GENOME	BT-LOC	ST	INDEL	0.429022	0.294406	0.790451
HG005	GENOME	BT-LOC	ST	SNP	0.737621	0.8569	0.647492
HG005	GENOME	BT-E2E	CL	INDEL	0.672525	0.543974	0.880637
HG005	GENOME	BT-E2E	CL	SNP	0.805969	0.705638	0.93956
HG005	GENOME	BT-E2E	DV	INDEL	0.983979	0.991957	0.976127
HG005	GENOME	BT-E2E	DV	SNP	0.990718	0.997794	0.983741
HG005	GENOME	BT-E2E	FB	INDEL	0.921756	0.993846	0.859416
HG005	GENOME	BT-E2E	FB	SNP	0.964381	0.999947	0.931258
HG005	GENOME	BT-E2E	G1	INDEL	0.975712	0.994565	0.95756
HG005	GENOME	BT-E2E	G1	SNP	0.9831	0.996295	0.97025
HG005	GENOME	BT-E2E	G2	INDEL	0.97751	0.981579	0.973475
HG005	GENOME	BT-E2E	G2	SNP	0.983554	0.99655	0.970892
HG005	GENOME	BT-E2E	GH	INDEL	0.978772	0.984127	0.973475
HG005	GENOME	BT-E2E	GH	SNP	0.930306	0.999886	0.86978
HG005	GENOME	BT-E2E	OF	INDEL	0.989276	1	0.97878
HG005	GENOME	BT-E2E	OF	SNP	0.988541	0.99884	0.978453
HG005	GENOME	BT-E2E	OS	INDEL	0.987919	1	0.976127
HG005	GENOME	BT-E2E	OS	SNP	0.98636	0.999189	0.973857
HG005	GENOME	BT-E2E	ST	INDEL	0.865591	0.964401	0.785146
HG005	GENOME	BT-E2E	ST	SNP	0.780871	0.987012	0.64596
HG005	GENOME	BW	CL	INDEL	0.993423	0.989529	0.997347
HG005	GENOME	BW	CL	SNP	0.994878	0.99146	0.99832
HG005	GENOME	BW	DV	INDEL	0.997354	0.997361	0.997347
HG005	GENOME	BW	DV	SNP	0.99874	0.998912	0.998567
HG005	GENOME	BW	FB	INDEL	0.960629	0.983287	0.938992
HG005	GENOME	BW	FB	SNP	0.989711	0.990691	0.988732
HG005	GENOME	BW	G1	INDEL	0.992221	0.987147	0.997347
HG005	GENOME	BW	G1	SNP	0.995357	0.994668	0.996046
HG005	GENOME	BW	G2	INDEL	0.98712	0.977099	0.997347
HG005	GENOME	BW	G2	SNP	0.995289	0.993303	0.997282
HG005	GENOME	BW	GH	INDEL	0.969524	0.94321	0.997347
HG005	GENOME	BW	GH	SNP	0.988963	0.985805	0.992142
HG005	GENOME	BW	OF	INDEL	0.997414	0.997481	0.997347
HG005	GENOME	BW	OF	SNP	0.997825	0.997775	0.997875
HG005	GENOME	BW	OS	INDEL	0.979904	0.968059	0.992042
HG005	GENOME	BW	OS	SNP	0.992858	0.992586	0.993131
HG005	GENOME	BW	ST	INDEL	0.992119	0.989556	0.994695
HG005	GENOME	BW	ST	SNP	0.996099	0.995215	0.996985
HG005	GENOME	IS	CL	INDEL	0.993423	0.989529	0.997347
HG005	GENOME	IS	CL	SNP	0.993852	0.989181	0.998567
HG005	GENOME	IS	DV	INDEL	0.997361	0.994737	1
HG005	GENOME	IS	DV	SNP	0.997827	0.997089	0.998567
HG005	GENOME	IS	FB	INDEL	0.967633	0.983516	0.952255
HG005	GENOME	IS	FB	SNP	0.989424	0.989473	0.989375
HG005	GENOME	IS	G1	INDEL	0.990991	0.982143	1
HG005	GENOME	IS	G1	SNP	0.993108	0.989017	0.997233
HG005	GENOME	IS	G2	INDEL	0.982143	0.964912	1
HG005	GENOME	IS	G2	SNP	0.993624	0.9897	0.997578
HG005	GENOME	IS	GH	INDEL	0.966966	0.940741	0.994695
HG005	GENOME	IS	GH	SNP	0.98907	0.985141	0.993032
HG005	GENOME	IS	OF	INDEL	0.985907	0.977273	0.994695
HG005	GENOME	IS	OF	SNP	0.995708	0.993697	0.997727
HG005	GENOME	IS	OS	INDEL	0.987164	0.979747	0.994695
HG005	GENOME	IS	OS	SNP	0.992736	0.99244	0.993032
HG005	GENOME	IS	ST	INDEL	0.992084	0.992126	0.992042
HG005	GENOME	IS	ST	SNP	0.994554	0.991938	0.997183
HG005	GENOME	NO	CL	INDEL	0.992153	0.987013	0.997347
HG005	GENOME	NO	CL	SNP	0.994654	0.9916	0.997727
HG005	GENOME	NO	DV	INDEL	0.994751	0.992167	0.997347
HG005	GENOME	NO	DV	SNP	0.998196	0.998122	0.99827
HG005	GENOME	NO	FB	INDEL	0.963442	0.98338	0.944297
HG005	GENOME	NO	FB	SNP	0.990445	0.992263	0.988634
HG005	GENOME	NO	G1	INDEL	0.984589	0.972152	0.997347
HG005	GENOME	NO	G1	SNP	0.993225	0.990029	0.996442
HG005	GENOME	NO	G2	INDEL	0.983328	0.969697	0.997347
HG005	GENOME	NO	G2	SNP	0.994455	0.991643	0.997282
HG005	GENOME	NO	GH	INDEL	0.97447	0.952618	0.997347
HG005	GENOME	NO	GH	SNP	0.9901	0.9866	0.993625
HG005	GENOME	NO	OF	INDEL	0.992477	0.987654	0.997347
HG005	GENOME	NO	OF	SNP	0.996347	0.994529	0.998171
HG005	GENOME	NO	OS	INDEL	0.989899	0.985149	0.994695
HG005	GENOME	NO	OS	SNP	0.993326	0.993225	0.993427
HG005	GENOME	NO	ST	INDEL	0.989529	0.984416	0.994695
HG005	GENOME	NO	ST	SNP	0.993967	0.990625	0.997331
HG006	EXOME	BT-LOC	CL	INDEL	0.822999	0.762019	0.894587
HG006	EXOME	BT-LOC	CL	SNP	0.933667	0.90722	0.961702
HG006	EXOME	BT-LOC	DV	INDEL	0.917152	0.974603	0.866097
HG006	EXOME	BT-LOC	DV	SNP	0.969508	0.995309	0.94501
HG006	EXOME	BT-LOC	FB	INDEL	0.815534	0.94382	0.717949
HG006	EXOME	BT-LOC	FB	SNP	0.937807	0.989874	0.890943
HG006	EXOME	BT-LOC	G1	INDEL	0.585003	0.44864	0.840456
HG006	EXOME	BT-LOC	G1	SNP	0.747723	0.621783	0.937638
HG006	EXOME	BT-LOC	G2	INDEL	0.437409	0.291943	0.871795
HG006	EXOME	BT-LOC	G2	SNP	0.737836	0.675313	0.813118
HG006	EXOME	BT-LOC	GH	INDEL	0.548081	0.402116	0.860399
HG006	EXOME	BT-LOC	GH	SNP	0.907449	0.98171	0.843633
HG006	EXOME	BT-LOC	OF	INDEL	0.891447	0.979866	0.817664
HG006	EXOME	BT-LOC	OF	SNP	0.913112	0.996848	0.842353
HG006	EXOME	BT-LOC	OS	INDEL	0.927287	0.972561	0.88604
HG006	EXOME	BT-LOC	OS	SNP	0.975372	0.991013	0.960217
HG006	EXOME	BT-LOC	ST	INDEL	0.887952	0.948387	0.834758
HG006	EXOME	BT-LOC	ST	SNP	0.925126	0.925723	0.92453
HG006	EXOME	BT-E2E	CL	INDEL	0.878194	0.876056	0.880342
HG006	EXOME	BT-E2E	CL	SNP	0.959722	0.955727	0.96375
HG006	EXOME	BT-E2E	DV	INDEL	0.909738	0.965079	0.860399
HG006	EXOME	BT-E2E	DV	SNP	0.968659	0.994713	0.943935
HG006	EXOME	BT-E2E	FB	INDEL	0.814531	0.972222	0.700855
HG006	EXOME	BT-E2E	FB	SNP	0.945195	0.998121	0.897599
HG006	EXOME	BT-E2E	G1	INDEL	0.868101	0.917981	0.823362
HG006	EXOME	BT-E2E	G1	SNP	0.974289	0.995883	0.953612
HG006	EXOME	BT-E2E	G2	INDEL	0.875616	0.913846	0.840456
HG006	EXOME	BT-E2E	G2	SNP	0.943058	0.996014	0.895448
HG006	EXOME	BT-E2E	GH	INDEL	0.888761	0.929012	0.851852
HG006	EXOME	BT-E2E	GH	SNP	0.891674	0.998984	0.805182
HG006	EXOME	BT-E2E	OF	INDEL	0.856744	0.985348	0.757835
HG006	EXOME	BT-E2E	OF	SNP	0.894179	0.99704	0.810558
HG006	EXOME	BT-E2E	OS	INDEL	0.930109	0.996785	0.871795
HG006	EXOME	BT-E2E	OS	SNP	0.971906	0.997467	0.947622
HG006	EXOME	BT-E2E	ST	INDEL	0.893765	0.989655	0.814815
HG006	EXOME	BT-E2E	ST	SNP	0.962444	0.98803	0.93815
HG006	EXOME	BW	CL	INDEL	0.889451	0.86828	0.911681
HG006	EXOME	BW	CL	SNP	0.97171	0.966567	0.976909
HG006	EXOME	BW	DV	INDEL	0.954236	0.990854	0.920228
HG006	EXOME	BW	DV	SNP	0.987034	0.995935	0.978291
HG006	EXOME	BW	FB	INDEL	0.883374	0.956667	0.820513
HG006	EXOME	BW	FB	SNP	0.969172	0.988604	0.950489
HG006	EXOME	BW	G1	INDEL	0.901879	0.915254	0.888889
HG006	EXOME	BW	G1	SNP	0.9776	0.980666	0.974553
HG006	EXOME	BW	G2	INDEL	0.904417	0.908587	0.900285
HG006	EXOME	BW	G2	SNP	0.912257	0.98881	0.846705
HG006	EXOME	BW	GH	INDEL	0.908361	0.913649	0.903134
HG006	EXOME	BW	GH	SNP	0.977101	0.987548	0.966873
HG006	EXOME	BW	OF	INDEL	0.948824	0.976048	0.923077
HG006	EXOME	BW	OF	SNP	0.970748	0.995426	0.947263
HG006	EXOME	BW	OS	INDEL	0.938042	0.975758	0.903134
HG006	EXOME	BW	OS	SNP	0.976989	0.989032	0.965235
HG006	EXOME	BW	ST	INDEL	0.915751	0.954128	0.880342
HG006	EXOME	BW	ST	SNP	0.975196	0.980139	0.970304
HG006	EXOME	IS	CL	INDEL	0.760157	0.651822	0.911681
HG006	EXOME	IS	CL	SNP	0.963254	0.949202	0.977728
HG006	EXOME	IS	DV	INDEL	0.944358	0.972973	0.917379
HG006	EXOME	IS	DV	SNP	0.985376	0.992828	0.978035
HG006	EXOME	IS	FB	INDEL	0.901019	0.967213	0.843305
HG006	EXOME	IS	FB	SNP	0.965481	0.987474	0.944447
HG006	EXOME	IS	G1	INDEL	0.840276	0.799007	0.88604
HG006	EXOME	IS	G1	SNP	0.97567	0.976788	0.974553
HG006	EXOME	IS	G2	INDEL	0.848216	0.795181	0.908832
HG006	EXOME	IS	G2	SNP	0.909982	0.984727	0.845784
HG006	EXOME	IS	GH	INDEL	0.862954	0.826196	0.903134
HG006	EXOME	IS	GH	SNP	0.975394	0.983589	0.967334
HG006	EXOME	IS	OF	INDEL	0.947316	0.976048	0.920228
HG006	EXOME	IS	OF	SNP	0.977591	0.992922	0.962726
HG006	EXOME	IS	OS	INDEL	0.933528	0.972644	0.897436
HG006	EXOME	IS	OS	SNP	0.975591	0.988642	0.96288
HG006	EXOME	IS	ST	INDEL	0.835096	0.798969	0.874644
HG006	EXOME	IS	ST	SNP	0.977454	0.98843	0.96672
HG006	EXOME	NO	CL	INDEL	0.89349	0.876011	0.911681
HG006	EXOME	NO	CL	SNP	0.973072	0.969215	0.97696
HG006	EXOME	NO	DV	INDEL	0.947282	0.975976	0.920228
HG006	EXOME	NO	DV	SNP	0.986542	0.995517	0.977728
HG006	EXOME	NO	FB	INDEL	0.901807	0.976667	0.837607
HG006	EXOME	NO	FB	SNP	0.97003	0.991394	0.949567
HG006	EXOME	NO	G1	INDEL	0.903774	0.934911	0.874644
HG006	EXOME	NO	G1	SNP	0.978137	0.981436	0.97486
HG006	EXOME	NO	G2	INDEL	0.914491	0.926136	0.903134
HG006	EXOME	NO	G2	SNP	0.920792	0.989521	0.86099
HG006	EXOME	NO	GH	INDEL	0.91321	0.923513	0.903134
HG006	EXOME	NO	GH	SNP	0.977108	0.987242	0.96718
HG006	EXOME	NO	OF	INDEL	0.936927	0.97006	0.905983
HG006	EXOME	NO	OF	SNP	0.953867	0.995932	0.915212
HG006	EXOME	NO	OS	INDEL	0.940834	0.981818	0.903134
HG006	EXOME	NO	OS	SNP	0.97837	0.992517	0.96462
HG006	EXOME	NO	ST	INDEL	0.918447	0.96	0.880342
HG006	EXOME	NO	ST	SNP	0.97668	0.983089	0.970355
HG006	GENOME	BT-LOC	CL	INDEL	0.356458	0.225232	0.854054
HG006	GENOME	BT-LOC	CL	SNP	0.562547	0.40583	0.916446
HG006	GENOME	BT-LOC	DV	INDEL	0.978465	0.978552	0.978378
HG006	GENOME	BT-LOC	DV	SNP	0.985771	0.991841	0.979775
HG006	GENOME	BT-LOC	FB	INDEL	0.819572	0.943662	0.724324
HG006	GENOME	BT-LOC	FB	SNP	0.929231	0.994971	0.87164
HG006	GENOME	BT-LOC	G1	INDEL	0.864063	0.799087	0.940541
HG006	GENOME	BT-LOC	G1	SNP	0.88322	0.829153	0.944831
HG006	GENOME	BT-LOC	G2	INDEL	0.756121	0.633394	0.937838
HG006	GENOME	BT-LOC	G2	SNP	0.877192	0.818552	0.944881
HG006	GENOME	BT-LOC	GH	INDEL	0.619692	0.463382	0.935135
HG006	GENOME	BT-LOC	GH	SNP	0.918368	0.988177	0.857772
HG006	GENOME	BT-LOC	OF	INDEL	0.98254	0.986737	0.978378
HG006	GENOME	BT-LOC	OF	SNP	0.987864	0.995777	0.980075
HG006	GENOME	BT-LOC	OS	INDEL	0.975396	0.99187	0.959459
HG006	GENOME	BT-LOC	OS	SNP	0.981251	0.996079	0.966859
HG006	GENOME	BT-LOC	ST	INDEL	0.617093	0.581948	0.656757
HG006	GENOME	BT-LOC	ST	SNP	0.73526	0.956612	0.597096
HG006	GENOME	BT-E2E	CL	INDEL	0.648497	0.5168	0.87027
HG006	GENOME	BT-E2E	CL	SNP	0.762166	0.649584	0.921952
HG006	GENOME	BT-E2E	DV	INDEL	0.989152	0.99458	0.983784
HG006	GENOME	BT-E2E	DV	SNP	0.991006	0.997414	0.984681
HG006	GENOME	BT-E2E	FB	INDEL	0.858424	0.982517	0.762162
HG006	GENOME	BT-E2E	FB	SNP	0.945855	0.999443	0.897722
HG006	GENOME	BT-E2E	G1	INDEL	0.969692	0.99169	0.948649
HG006	GENOME	BT-E2E	G1	SNP	0.978351	0.993342	0.963805
HG006	GENOME	BT-E2E	G2	INDEL	0.972732	0.986376	0.959459
HG006	GENOME	BT-E2E	G2	SNP	0.978362	0.992834	0.964305
HG006	GENOME	BT-E2E	GH	INDEL	0.967201	0.980716	0.954054
HG006	GENOME	BT-E2E	GH	SNP	0.92923	0.999309	0.868335
HG006	GENOME	BT-E2E	OF	INDEL	0.982487	0.986631	0.978378
HG006	GENOME	BT-E2E	OF	SNP	0.989597	0.998268	0.981076
HG006	GENOME	BT-E2E	OS	INDEL	0.972631	0.989041	0.956757
HG006	GENOME	BT-E2E	OS	SNP	0.981511	0.998911	0.964706
HG006	GENOME	BT-E2E	ST	INDEL	0.76232	0.95935	0.632432
HG006	GENOME	BT-E2E	ST	SNP	0.749055	0.983795	0.604756
HG006	GENOME	BW	CL	INDEL	0.986588	0.984	0.989189
HG006	GENOME	BW	CL	SNP	0.991602	0.987199	0.996045
HG006	GENOME	BW	DV	INDEL	0.991924	0.991957	0.991892
HG006	GENOME	BW	DV	SNP	0.996271	0.996246	0.996295
HG006	GENOME	BW	FB	INDEL	0.909315	0.972222	0.854054
HG006	GENOME	BW	FB	SNP	0.976403	0.992146	0.961151
HG006	GENOME	BW	G1	INDEL	0.983099	0.971867	0.994595
HG006	GENOME	BW	G1	SNP	0.992414	0.992287	0.992541
HG006	GENOME	BW	G2	INDEL	0.983099	0.971867	0.994595
HG006	GENOME	BW	G2	SNP	0.990866	0.987511	0.994243
HG006	GENOME	BW	GH	INDEL	0.954387	0.921951	0.989189
HG006	GENOME	BW	GH	SNP	0.979486	0.981004	0.977972
HG006	GENOME	BW	OF	INDEL	0.981949	0.96962	0.994595
HG006	GENOME	BW	OF	SNP	0.994566	0.994589	0.994543
HG006	GENOME	BW	OS	INDEL	0.981631	0.979487	0.983784
HG006	GENOME	BW	OS	SNP	0.988256	0.99257	0.98398
HG006	GENOME	BW	ST	INDEL	0.982557	0.981333	0.983784
HG006	GENOME	BW	ST	SNP	0.99381	0.994932	0.992691
HG006	GENOME	IS	CL	INDEL	0.985321	0.978836	0.991892
HG006	GENOME	IS	CL	SNP	0.990322	0.984419	0.996295
HG006	GENOME	IS	DV	INDEL	0.990633	0.986702	0.994595
HG006	GENOME	IS	DV	SNP	0.994802	0.993164	0.996446
HG006	GENOME	IS	FB	INDEL	0.893698	0.968354	0.82973
HG006	GENOME	IS	FB	SNP	0.976818	0.991087	0.962954
HG006	GENOME	IS	G1	INDEL	0.97417	0.957071	0.991892
HG006	GENOME	IS	G1	SNP	0.990541	0.987164	0.993942
HG006	GENOME	IS	G2	INDEL	0.970194	0.95443	0.986486
HG006	GENOME	IS	G2	SNP	0.989702	0.985448	0.993992
HG006	GENOME	IS	GH	INDEL	0.963992	0.9425	0.986486
HG006	GENOME	IS	GH	SNP	0.981834	0.982492	0.981176
HG006	GENOME	IS	OF	INDEL	0.980734	0.967254	0.994595
HG006	GENOME	IS	OF	SNP	0.99238	0.989929	0.994844
HG006	GENOME	IS	OS	INDEL	0.978938	0.976804	0.981081
HG006	GENOME	IS	OS	SNP	0.987732	0.991717	0.98378
HG006	GENOME	IS	ST	INDEL	0.978494	0.97861	0.978378
HG006	GENOME	IS	ST	SNP	0.993241	0.993241	0.993242
HG006	GENOME	NO	CL	INDEL	0.980267	0.968912	0.991892
HG006	GENOME	NO	CL	SNP	0.991792	0.988462	0.995144
HG006	GENOME	NO	DV	INDEL	0.987952	0.984043	0.991892
HG006	GENOME	NO	DV	SNP	0.995794	0.995894	0.995695
HG006	GENOME	NO	FB	INDEL	0.937484	0.987988	0.891892
HG006	GENOME	NO	FB	SNP	0.976893	0.993427	0.960901
HG006	GENOME	NO	G1	INDEL	0.980563	0.966921	0.994595
HG006	GENOME	NO	G1	SNP	0.991159	0.98849	0.993842
HG006	GENOME	NO	G2	INDEL	0.981741	0.971795	0.991892
HG006	GENOME	NO	G2	SNP	0.991564	0.988256	0.994894
HG006	GENOME	NO	GH	INDEL	0.969068	0.949749	0.989189
HG006	GENOME	NO	GH	SNP	0.982653	0.983781	0.981527
HG006	GENOME	NO	OF	INDEL	0.985887	0.97733	0.994595
HG006	GENOME	NO	OF	SNP	0.993052	0.99087	0.995244
HG006	GENOME	NO	OS	INDEL	0.97918	0.974619	0.983784
HG006	GENOME	NO	OS	SNP	0.987891	0.991172	0.984631
HG006	GENOME	NO	ST	INDEL	0.983985	0.978836	0.989189
HG006	GENOME	NO	ST	SNP	0.99232	0.99165	0.992991
HG007	EXOME	BT-LOC	CL	INDEL	0.846991	0.809877	0.887671
HG007	EXOME	BT-LOC	CL	SNP	0.930386	0.906211	0.955887
HG007	EXOME	BT-LOC	DV	INDEL	0.92655	0.978979	0.879452
HG007	EXOME	BT-LOC	DV	SNP	0.968041	0.995287	0.942247
HG007	EXOME	BT-LOC	FB	INDEL	0.857092	0.962329	0.772603
HG007	EXOME	BT-LOC	FB	SNP	0.933416	0.987496	0.884951
HG007	EXOME	BT-LOC	G1	INDEL	0.55003	0.404853	0.857534
HG007	EXOME	BT-LOC	G1	SNP	0.714717	0.578266	0.935453
HG007	EXOME	BT-LOC	G2	INDEL	0.430211	0.284468	0.882192
HG007	EXOME	BT-LOC	G2	SNP	0.71682	0.629672	0.831964
HG007	EXOME	BT-LOC	GH	INDEL	0.537063	0.387097	0.876712
HG007	EXOME	BT-LOC	GH	SNP	0.905417	0.981293	0.840432
HG007	EXOME	BT-LOC	OF	INDEL	0.872368	0.979592	0.786301
HG007	EXOME	BT-LOC	OF	SNP	0.905679	0.997075	0.829632
HG007	EXOME	BT-LOC	OS	INDEL	0.929699	0.975904	0.887671
HG007	EXOME	BT-LOC	OS	SNP	0.973804	0.991643	0.956597
HG007	EXOME	BT-LOC	ST	INDEL	0.88658	0.920821	0.854795
HG007	EXOME	BT-LOC	ST	SNP	0.914096	0.9068	0.921509
HG007	EXOME	BT-E2E	CL	INDEL	0.893424	0.896458	0.890411
HG007	EXOME	BT-E2E	CL	SNP	0.95837	0.957206	0.959538
HG007	EXOME	BT-E2E	DV	INDEL	0.918693	0.978528	0.865753
HG007	EXOME	BT-E2E	DV	SNP	0.968679	0.995505	0.943261
HG007	EXOME	BT-E2E	FB	INDEL	0.840101	0.981618	0.734247
HG007	EXOME	BT-E2E	FB	SNP	0.942175	0.998524	0.891847
HG007	EXOME	BT-E2E	G1	INDEL	0.894553	0.934911	0.857534
HG007	EXOME	BT-E2E	G1	SNP	0.972504	0.997547	0.948687
HG007	EXOME	BT-E2E	G2	INDEL	0.904508	0.931034	0.879452
HG007	EXOME	BT-E2E	G2	SNP	0.950669	0.997826	0.907768
HG007	EXOME	BT-E2E	GH	INDEL	0.912915	0.95549	0.873973
HG007	EXOME	BT-E2E	GH	SNP	0.87285	0.999869	0.774465
HG007	EXOME	BT-E2E	OF	INDEL	0.845578	0.981949	0.742466
HG007	EXOME	BT-E2E	OF	SNP	0.878494	0.996271	0.78562
HG007	EXOME	BT-E2E	OS	INDEL	0.928467	0.99375	0.871233
HG007	EXOME	BT-E2E	OS	SNP	0.9703	0.997857	0.944225
HG007	EXOME	BT-E2E	ST	INDEL	0.917164	0.996795	0.849315
HG007	EXOME	BT-E2E	ST	SNP	0.962024	0.989128	0.936365
HG007	EXOME	BW	CL	INDEL	0.895387	0.874036	0.917808
HG007	EXOME	BW	CL	SNP	0.970305	0.9664	0.974242
HG007	EXOME	BW	DV	INDEL	0.958913	0.99422	0.926027
HG007	EXOME	BW	DV	SNP	0.98643	0.996328	0.976726
HG007	EXOME	BW	FB	INDEL	0.892064	0.953125	0.838356
HG007	EXOME	BW	FB	SNP	0.968063	0.988687	0.948281
HG007	EXOME	BW	G1	INDEL	0.907928	0.935211	0.882192
HG007	EXOME	BW	G1	SNP	0.976965	0.979601	0.974343
HG007	EXOME	BW	G2	INDEL	0.910793	0.912	0.909589
HG007	EXOME	BW	G2	SNP	0.922709	0.989035	0.86472
HG007	EXOME	BW	GH	INDEL	0.910558	0.911528	0.909589
HG007	EXOME	BW	GH	SNP	0.976378	0.98674	0.966231
HG007	EXOME	BW	OF	INDEL	0.953344	0.985423	0.923288
HG007	EXOME	BW	OF	SNP	0.970022	0.995464	0.945847
HG007	EXOME	BW	OS	INDEL	0.937418	0.976471	0.90137
HG007	EXOME	BW	OS	SNP	0.975813	0.989469	0.962529
HG007	EXOME	BW	ST	INDEL	0.924043	0.954023	0.89589
HG007	EXOME	BW	ST	SNP	0.974665	0.978927	0.970439
HG007	EXOME	IS	CL	INDEL	0.777573	0.676	0.915068
HG007	EXOME	IS	CL	SNP	0.963104	0.951058	0.975459
HG007	EXOME	IS	DV	INDEL	0.955047	0.982857	0.928767
HG007	EXOME	IS	DV	SNP	0.985442	0.994577	0.976473
HG007	EXOME	IS	FB	INDEL	0.909806	0.951952	0.871233
HG007	EXOME	IS	FB	SNP	0.966314	0.987354	0.946152
HG007	EXOME	IS	G1	INDEL	0.851589	0.825436	0.879452
HG007	EXOME	IS	G1	SNP	0.977486	0.980701	0.974293
HG007	EXOME	IS	G2	INDEL	0.865829	0.826087	0.909589
HG007	EXOME	IS	G2	SNP	0.922106	0.98732	0.864973
HG007	EXOME	IS	GH	INDEL	0.881063	0.854271	0.909589
HG007	EXOME	IS	GH	SNP	0.976271	0.984626	0.968056
HG007	EXOME	IS	OF	INDEL	0.953271	0.988406	0.920548
HG007	EXOME	IS	OF	SNP	0.978043	0.993202	0.96334
HG007	EXOME	IS	OS	INDEL	0.94168	0.982507	0.90411
HG007	EXOME	IS	OS	SNP	0.975644	0.990949	0.960805
HG007	EXOME	IS	ST	INDEL	0.812855	0.747727	0.890411
HG007	EXOME	IS	ST	SNP	0.977691	0.989002	0.966636
HG007	EXOME	NO	CL	INDEL	0.897587	0.878238	0.917808
HG007	EXOME	NO	CL	SNP	0.971551	0.969076	0.974039
HG007	EXOME	NO	DV	INDEL	0.957601	0.991404	0.926027
HG007	EXOME	NO	DV	SNP	0.985557	0.995602	0.975712
HG007	EXOME	NO	FB	INDEL	0.906663	0.96875	0.852055
HG007	EXOME	NO	FB	SNP	0.969608	0.992304	0.947926
HG007	EXOME	NO	G1	INDEL	0.91138	0.945714	0.879452
HG007	EXOME	NO	G1	SNP	0.979032	0.983765	0.974343
HG007	EXOME	NO	G2	INDEL	0.918844	0.934066	0.90411
HG007	EXOME	NO	G2	SNP	0.931276	0.990396	0.878816
HG007	EXOME	NO	GH	INDEL	0.92417	0.939227	0.909589
HG007	EXOME	NO	GH	SNP	0.977278	0.98747	0.967295
HG007	EXOME	NO	OF	INDEL	0.951627	0.991228	0.915068
HG007	EXOME	NO	OF	SNP	0.954045	0.995588	0.91583
HG007	EXOME	NO	OS	INDEL	0.942726	0.98806	0.90137
HG007	EXOME	NO	OS	SNP	0.976344	0.99153	0.961616
HG007	EXOME	NO	ST	INDEL	0.930734	0.965217	0.89863
HG007	EXOME	NO	ST	SNP	0.976262	0.982936	0.969679
HG007	GENOME	BT-LOC	CL	INDEL	0.378592	0.241429	0.87664
HG007	GENOME	BT-LOC	CL	SNP	0.557393	0.401187	0.912802
HG007	GENOME	BT-LOC	DV	INDEL	0.977553	0.986772	0.968504
HG007	GENOME	BT-LOC	DV	SNP	0.984185	0.990396	0.978051
HG007	GENOME	BT-LOC	FB	INDEL	0.84486	0.966102	0.750656
HG007	GENOME	BT-LOC	FB	SNP	0.93109	0.994527	0.875261
HG007	GENOME	BT-LOC	G1	INDEL	0.886976	0.839907	0.939633
HG007	GENOME	BT-LOC	G1	SNP	0.881181	0.827433	0.942397
HG007	GENOME	BT-LOC	G2	INDEL	0.758705	0.636204	0.939633
HG007	GENOME	BT-LOC	G2	SNP	0.877235	0.8202	0.942795
HG007	GENOME	BT-LOC	GH	INDEL	0.63087	0.47619	0.934383
HG007	GENOME	BT-LOC	GH	SNP	0.9205	0.992647	0.858129
HG007	GENOME	BT-LOC	OF	INDEL	0.984278	0.98961	0.979003
HG007	GENOME	BT-LOC	OF	SNP	0.986964	0.994603	0.979442
HG007	GENOME	BT-LOC	OS	INDEL	0.970968	0.98153	0.96063
HG007	GENOME	BT-LOC	OS	SNP	0.980123	0.994681	0.965985
HG007	GENOME	BT-LOC	ST	INDEL	0.59011	0.530992	0.664042
HG007	GENOME	BT-LOC	ST	SNP	0.725392	0.950733	0.586404
HG007	GENOME	BT-E2E	CL	INDEL	0.690491	0.564145	0.889764
HG007	GENOME	BT-E2E	CL	SNP	0.758249	0.645016	0.919704
HG007	GENOME	BT-E2E	DV	INDEL	0.984057	0.997333	0.971129
HG007	GENOME	BT-E2E	DV	SNP	0.989773	0.996877	0.982769
HG007	GENOME	BT-E2E	FB	INDEL	0.883037	0.996689	0.792651
HG007	GENOME	BT-E2E	FB	SNP	0.947638	0.999449	0.900934
HG007	GENOME	BT-E2E	G1	INDEL	0.975806	1	0.952756
HG007	GENOME	BT-E2E	G1	SNP	0.979681	0.993667	0.966084
HG007	GENOME	BT-E2E	G2	INDEL	0.973219	0.99458	0.952756
HG007	GENOME	BT-E2E	G2	SNP	0.979982	0.994024	0.966332
HG007	GENOME	BT-E2E	GH	INDEL	0.967985	0.986523	0.950131
HG007	GENOME	BT-E2E	GH	SNP	0.931402	0.999772	0.871785
HG007	GENOME	BT-E2E	OF	INDEL	0.98939	1	0.979003
HG007	GENOME	BT-E2E	OF	SNP	0.989428	0.998432	0.980584
HG007	GENOME	BT-E2E	OS	INDEL	0.978552	1	0.958005
HG007	GENOME	BT-E2E	OS	SNP	0.981463	0.998612	0.964892
HG007	GENOME	BT-E2E	ST	INDEL	0.803848	0.967273	0.687664
HG007	GENOME	BT-E2E	ST	SNP	0.737391	0.981353	0.590575
HG007	GENOME	BW	CL	INDEL	0.981723	0.981818	0.981627
HG007	GENOME	BW	CL	SNP	0.992362	0.98799	0.996772
HG007	GENOME	BW	DV	INDEL	0.989515	0.992167	0.986877
HG007	GENOME	BW	DV	SNP	0.997095	0.997021	0.99717
HG007	GENOME	BW	FB	INDEL	0.921553	0.987952	0.863517
HG007	GENOME	BW	FB	SNP	0.979543	0.99291	0.966531
HG007	GENOME	BW	G1	INDEL	0.980609	0.979592	0.981627
HG007	GENOME	BW	G1	SNP	0.993201	0.992461	0.993942
HG007	GENOME	BW	G2	INDEL	0.979183	0.982005	0.976378
HG007	GENOME	BW	G2	SNP	0.992892	0.990121	0.99568
HG007	GENOME	BW	GH	INDEL	0.96179	0.947631	0.976378
HG007	GENOME	BW	GH	SNP	0.984055	0.987349	0.980783
HG007	GENOME	BW	OF	INDEL	0.98842	0.987342	0.989501
HG007	GENOME	BW	OF	SNP	0.995558	0.994693	0.996425
HG007	GENOME	BW	OS	INDEL	0.981604	0.989583	0.973753
HG007	GENOME	BW	OS	SNP	0.990027	0.99409	0.985997
HG007	GENOME	BW	ST	INDEL	0.980544	0.976864	0.984252
HG007	GENOME	BW	ST	SNP	0.995004	0.996167	0.993842
HG007	GENOME	IS	CL	INDEL	0.981723	0.981818	0.981627
HG007	GENOME	IS	CL	SNP	0.990306	0.983922	0.996772
HG007	GENOME	IS	DV	INDEL	0.985665	0.984456	0.986877
HG007	GENOME	IS	DV	SNP	0.995588	0.993913	0.997269
HG007	GENOME	IS	FB	INDEL	0.888833	0.957447	0.829396
HG007	GENOME	IS	FB	SNP	0.979241	0.99135	0.967425
HG007	GENOME	IS	G1	INDEL	0.974486	0.964912	0.984252
HG007	GENOME	IS	G1	SNP	0.991643	0.9872	0.996127
HG007	GENOME	IS	G2	INDEL	0.978021	0.977041	0.979003
HG007	GENOME	IS	G2	SNP	0.991768	0.987203	0.996375
HG007	GENOME	IS	GH	INDEL	0.96179	0.947631	0.976378
HG007	GENOME	IS	GH	SNP	0.984811	0.985911	0.983712
HG007	GENOME	IS	OF	INDEL	0.980807	0.974811	0.986877
HG007	GENOME	IS	OF	SNP	0.994351	0.992039	0.996673
HG007	GENOME	IS	OS	INDEL	0.969893	0.976623	0.963255
HG007	GENOME	IS	OS	SNP	0.989308	0.992993	0.985649
HG007	GENOME	IS	ST	INDEL	0.978995	0.984293	0.973753
HG007	GENOME	IS	ST	SNP	0.994293	0.993652	0.994935
HG007	GENOME	NO	CL	INDEL	0.981837	0.979434	0.984252
HG007	GENOME	NO	CL	SNP	0.992088	0.987887	0.996325
HG007	GENOME	NO	DV	INDEL	0.988316	0.984536	0.992126
HG007	GENOME	NO	DV	SNP	0.996253	0.995783	0.996723
HG007	GENOME	NO	FB	INDEL	0.926468	0.982301	0.87664
HG007	GENOME	NO	FB	SNP	0.979509	0.994575	0.964892
HG007	GENOME	NO	G1	INDEL	0.973153	0.964824	0.981627
HG007	GENOME	NO	G1	SNP	0.992841	0.990265	0.995432
HG007	GENOME	NO	G2	INDEL	0.976774	0.974555	0.979003
HG007	GENOME	NO	G2	SNP	0.993093	0.989979	0.996226
HG007	GENOME	NO	GH	INDEL	0.96423	0.952381	0.976378
HG007	GENOME	NO	GH	SNP	0.986076	0.987351	0.984805
HG007	GENOME	NO	OF	INDEL	0.982354	0.972772	0.992126
HG007	GENOME	NO	OF	SNP	0.994374	0.992136	0.996623
HG007	GENOME	NO	OS	INDEL	0.975365	0.976982	0.973753
HG007	GENOME	NO	OS	SNP	0.989883	0.993297	0.986493
HG007	GENOME	NO	ST	INDEL	0.976609	0.974227	0.979003
HG007	GENOME	NO	ST	SNP	0.993648	0.993008	0.994289
